# Supplementary material for: 9-Ethyl-3,6-bis­(5-iodo-2-thien­yl)-9H-carbazole
Source: Acta Crystallogr Sect E Struct Rep Online. 2010 Feb 10;66(Pt 3):o571. doi: 10.1107/S1600536810004484 (PMC2983572; doi:10.1107/S1600536810004484)
Supplement: Supplementary file 1 [file e-66-0o571-sup1.cif]

##############################################################################
###                                                                        ###
###        Electronic paper (Acta Crystallographica Section E)             ###
###                                                                        ###
##############################################################################
#                                                                            #
# This CIF contains the data in a paper accepted for publication in Acta     #
# Crystallographica Section E. It conforms to the requirements of Notes      #
# for Authors for Section E, and has been peer reviewed under the auspices   #
# of the IUCr Commission on Journals.                                        #
#                                                                            #
# Full details of the Crystallographic Information File format               #
# are given in the paper "The Crystallographic Information File (CIF):       #
# a New Standard Archive File for Crystallography" by S. R. Hall, F. H.      #
# Allen and I. D. Brown [Acta Cryst. (1991), A47, 655-685].                  #
#                                                                            #
# The current version of the core CIF dictionary is obtainable from          #
# ftp://ftp.iucr.org/pub/cif_core.dic. The current version number is 2.4.    #
#                                                                            #
# Software is freely available for graphical display of the structure(s) in  #
# this CIF.  For information consult the CIF home page http://www.iucr.org/  #
# cif/home.html                                                              #
#                                                                            #
# This file may be used for bona fide research purposes within the           #
# scientific community so long as proper attribution is given to the journal # 
# article from which it was obtained.                                        #
#                                                                            #
##############################################################################
                                             
data_I
_audit_creation_method     SHELXL97
_chemical_name_systematic
;
9-Ethyl-3,6-bis(5-iodo-2-thienyl)-9<i>H</i>-carbazole
;
_chemical_name_common     ?
_chemical_formula_moiety     'C22 H15 I2 N S2'
_chemical_formula_sum     'C22 H15 I2 N S2'
_chemical_formula_iupac     'C22 H15 I2 N S2'
_chemical_formula_weight     611.29
_chemical_melting_point     ?
_symmetry_cell_setting     'Monoclinic'
_symmetry_space_group_name_H-M     'P 21/c  '
_symmetry_space_group_name_Hall     '-P 2ybc'
loop_
    _symmetry_equiv_pos_as_xyz
    'x, y, z'
    '-x, y+1/2, -z+1/2'
    '-x, -y, -z'
    'x, -y-1/2, z-1/2'
_cell_length_a     10.637(3)
_cell_length_b     7.814(2)
_cell_length_c     26.687(7)
_cell_angle_alpha     90.00
_cell_angle_beta     107.313(18)
_cell_angle_gamma     90.00
_cell_volume     2117.7(10)
_cell_formula_units_Z     4
_cell_measurement_reflns_used     7193
_cell_measurement_theta_min     2.37
_cell_measurement_theta_max     27.37
_cell_measurement_temperature     298(2)
_exptl_crystal_description     'prism'
_exptl_crystal_colour     'green'
_exptl_crystal_size_max     0.30
_exptl_crystal_size_mid     0.20
_exptl_crystal_size_min     0.10
_exptl_crystal_density_diffrn     1.917
_exptl_crystal_density_meas     ?
_exptl_crystal_density_method     'not measured'
_exptl_crystal_F_000     1168
_exptl_absorpt_coefficient_mu     3.174
_exptl_absorpt_correction_type     'multi-scan'
_exptl_absorpt_process_details     '(<i>SADABS</i>; Sheldrick, 1996)'
_exptl_absorpt_correction_T_min     0.4493
_exptl_absorpt_correction_T_max     0.7419
_exptl_special_details
;
;
_diffrn_ambient_temperature     298(2)
_diffrn_radiation_type     MoK\a
_diffrn_radiation_wavelength     0.71069
_diffrn_radiation_source     'fine-focus sealed tube'
_diffrn_radiation_monochromator     'graphite'
_diffrn_measurement_device_type     'Bruker SMART CCD area-detector'
_diffrn_measurement_method     '\f- and \w-scans'
_diffrn_detector_area_resol_mean     ?
_diffrn_reflns_number     17471
_diffrn_reflns_av_R_equivalents     0.0220
_diffrn_reflns_av_sigmaI/netI     0.0173
_diffrn_reflns_theta_min     1.60
_diffrn_reflns_theta_max     25.00
_diffrn_reflns_theta_full     25.00
_diffrn_measured_fraction_theta_max     1.000
_diffrn_measured_fraction_theta_full     1.000
_diffrn_reflns_limit_h_min     -12
_diffrn_reflns_limit_h_max     12
_diffrn_reflns_limit_k_min     -9
_diffrn_reflns_limit_k_max     9
_diffrn_reflns_limit_l_min     -31
_diffrn_reflns_limit_l_max     30
_diffrn_standards_number     ?
_diffrn_standards_interval_count     ?
_diffrn_standards_interval_time     ?
_diffrn_standards_decay_%     ?
_refine_special_details
;
 Refinement of <i>F</i>^2^ against ALL reflections. The weighted
 <i>R</i>-factor <i>wR</i> and goodness of fit <i>S</i> are based on
 <i>F</i>^2^, conventional <i>R</i>-factors <i>R</i> are based on
 <i>F</i>, with <i>F</i> set to zero for negative <i>F</i>^2^. The threshold
 expression of <i>F</i>^2^ > \s(<i>F</i>^2^) is used only for calculating
 <i>R</i>-factors(gt) <i>etc</i>. and is not relevant to the choice of
 reflections for refinement. <i>R</i>-factors based on <i>F</i>^2^ are
 statistically about twice as large as those based on <i>F</i>, and
 <i>R</i>-factors based on ALL data will be even larger.
;
_reflns_number_total     3738
_reflns_number_gt     3065
_reflns_threshold_expression     >2\s(I)
_refine_ls_structure_factor_coef     ' Fsqd'
_refine_ls_matrix_type     'full'
_refine_ls_R_factor_all     0.0446
_refine_ls_R_factor_gt     0.0360
_refine_ls_wR_factor_gt     0.1395
_refine_ls_wR_factor_ref     0.1507
_refine_ls_goodness_of_fit_ref     1.164
_refine_ls_restrained_S_all     1.164
_refine_ls_number_reflns     3738
_refine_ls_number_parameters     245
_refine_ls_number_restraints     0
_refine_ls_hydrogen_treatment     'constr'
_refine_ls_weighting_scheme     'calc'
_refine_ls_weighting_details
                 'calc w=1/[\s^2^(Fo^2^)+(0.1000P)^2^] where P=(Fo^2^+2Fc^2^)/3'
_atom_sites_solution_hydrogens     'geom'
_atom_sites_solution_primary     'direct'
_atom_sites_solution_secondary     'difmap'
_refine_ls_shift/su_max     0.002
_refine_ls_shift/su_mean     0.000
_refine_diff_density_max     1.078
_refine_diff_density_min     -0.786
_refine_ls_extinction_method     'none'
_refine_ls_extinction_coef     ?
loop_
    _atom_type_symbol
    _atom_type_description
    _atom_type_scat_dispersion_real
    _atom_type_scat_dispersion_imag
    _atom_type_scat_source
    'C' 'C' 0.0033 0.0016
                         'International Tables Vol C Tables 4.2.6.8 and 6.1.1.4'
    'H' 'H' 0.0000 0.0000
                         'International Tables Vol C Tables 4.2.6.8 and 6.1.1.4'
    'I' 'I' -0.4742 1.8119
                         'International Tables Vol C Tables 4.2.6.8 and 6.1.1.4'
    'N' 'N' 0.0061 0.0033
                         'International Tables Vol C Tables 4.2.6.8 and 6.1.1.4'
    'S' 'S' 0.1246 0.1234
                         'International Tables Vol C Tables 4.2.6.8 and 6.1.1.4'
_computing_data_collection     '<i>SMART</i> (Bruker, 2002)'
_computing_cell_refinement     '<i>SAINT</i> (Bruker, 2002)'
_computing_data_reduction     '<i>SAINT</i> (Bruker, 2002)'
_computing_structure_solution     '<i>SHELXS97</i> (Sheldrick, 2008)'
_computing_structure_refinement     '<i>SHELXL97</i> (Sheldrick, 2008)'
_computing_molecular_graphics     '<i>SHELXTL</i>  (Sheldrick, 2008)'
_computing_publication_material     '<i>SHELXTL</i> (Sheldrick, 2008'
loop_
    _atom_site_type_symbol
    _atom_site_label
    _atom_site_fract_x
    _atom_site_fract_y
    _atom_site_fract_z
    _atom_site_U_iso_or_equiv
    _atom_site_adp_type
    _atom_site_calc_flag
    _atom_site_refinement_flags
    _atom_site_occupancy
    _atom_site_disorder_assembly
    _atom_site_disorder_group
    I I1 0.25459(4) 1.46648(5) 1.073693(15) 0.0711(2) Uani d . 1 . .
    I I2 -0.70485(4) 0.47106(5) 0.685869(19) 0.0818(2) Uani d . 1 . .
    S S1 0.28672(13) 1.0941(2) 1.02087(5) 0.0797(5) Uani d . 1 . .
    S S2 -0.39715(12) 0.45973(15) 0.75996(5) 0.0589(3) Uani d . 1 . .
    N N1 0.2462(4) 0.3710(7) 0.87990(17) 0.0768(13) Uani d . 1 . .
    C C1 0.3499(4) 0.6105(8) 0.94135(18) 0.0651(13) Uani d . 1 . .
    H H1 0.4337 0.5626 0.9523 0.078 Uiso calc R 1 . .
    C C2 0.3241(4) 0.7652(8) 0.96071(18) 0.0631(12) Uani d . 1 . .
    H H2 0.3925 0.8228 0.9847 0.076 Uiso calc R 1 . .
    C C3 0.1979(4) 0.8397(7) 0.94558(16) 0.0550(11) Uani d . 1 . .
    C C4 0.0960(4) 0.7564(6) 0.90838(16) 0.0532(10) Uani d . 1 . .
    H H4 0.0125 0.8050 0.8974 0.064 Uiso calc R 1 . .
    C C5 -0.0883(5) 0.4929(6) 0.81521(18) 0.0513(11) Uani d . 1 . .
    H H5 -0.1440 0.5816 0.8182 0.062 Uiso calc R 1 . .
    C C6 -0.1344(4) 0.3655(6) 0.77807(17) 0.0543(11) Uani d . 1 . .
    C C7 -0.0498(5) 0.2311(7) 0.7748(2) 0.0721(14) Uani d . 1 . .
    H H7 -0.0812 0.1450 0.7502 0.087 Uiso calc R 1 . .
    C C8 0.0776(5) 0.2224(8) 0.8067(2) 0.0792(16) Uani d . 1 . .
    H H8 0.1326 0.1332 0.8035 0.095 Uiso calc R 1 . .
    C C9 0.1219(5) 0.3487(7) 0.8434(2) 0.0674(13) Uani d . 1 . .
    C C10 0.0396(5) 0.4886(6) 0.84774(19) 0.0526(11) Uani d . 1 . .
    C C11 0.1197(4) 0.6004(6) 0.88770(16) 0.0504(10) Uani d . 1 . .
    C C12 0.2465(5) 0.5279(7) 0.9049(2) 0.0612(13) Uani d . 1 . .
    C C13 0.3602(6) 0.2581(11) 0.8866(3) 0.101(2) Uani d . 1 . .
    H H13A 0.4207 0.2705 0.9217 0.121 Uiso calc R 1 . .
    H H13B 0.3318 0.1397 0.8817 0.121 Uiso calc R 1 . .
    C C14 0.4210(8) 0.3038(11) 0.8499(3) 0.120(3) Uani d . 1 . .
    H H14A 0.4396 0.4243 0.8525 0.180 Uiso calc R 1 . .
    H H14B 0.3641 0.2781 0.8154 0.180 Uiso calc R 1 . .
    H H14C 0.5018 0.2411 0.8560 0.180 Uiso calc R 1 . .
    C C15 0.1743(5) 1.0054(6) 0.96736(18) 0.0521(11) Uani d . 1 . .
    C C16 0.0690(6) 1.1130(8) 0.9511(3) 0.0900(19) Uani d . 1 . .
    H H16 -0.0044 1.0889 0.9227 0.108 Uiso calc R 1 . .
    C C17 0.0809(6) 1.2599(9) 0.9803(3) 0.098(2) Uani d . 1 . .
    H H17 0.0165 1.3445 0.9732 0.117 Uiso calc R 1 . .
    C C18 0.1926(4) 1.2712(6) 1.01974(17) 0.0570(11) Uani d . 1 . .
    C C19 -0.2682(4) 0.3707(6) 0.74207(17) 0.0520(10) Uani d . 1 . .
    C C20 -0.3136(5) 0.3054(7) 0.69241(19) 0.0640(13) Uani d . 1 . .
    H H20 -0.2592 0.2528 0.6754 0.077 Uiso calc R 1 . .
    C C21 -0.4518(5) 0.3255(7) 0.6691(2) 0.0672(13) Uani d . 1 . .
    H H21 -0.4972 0.2872 0.6356 0.081 Uiso calc R 1 . .
    C C22 -0.5089(4) 0.4058(6) 0.7009(2) 0.0599(12) Uani d . 1 . .
loop_
    _atom_site_aniso_label
    _atom_site_aniso_U_11
    _atom_site_aniso_U_22
    _atom_site_aniso_U_33
    _atom_site_aniso_U_12
    _atom_site_aniso_U_13
    _atom_site_aniso_U_23
    I1 0.0604(3) 0.0777(3) 0.0697(3) 0.00741(16) 0.0107(2) -0.00697(16)
    I2 0.0464(3) 0.0720(3) 0.1149(4) 0.00143(15) 0.0054(2) -0.02046(19)
    S1 0.0533(8) 0.1005(10) 0.0672(8) 0.0256(8) -0.0095(6) -0.0250(8)
    S2 0.0444(7) 0.0653(8) 0.0655(8) 0.0031(5) 0.0137(6) -0.0110(5)
    N1 0.047(2) 0.089(3) 0.086(3) 0.019(2) 0.007(2) -0.025(2)
    C1 0.041(2) 0.091(4) 0.059(3) 0.017(3) 0.007(2) -0.006(3)
    C2 0.038(2) 0.093(4) 0.050(2) 0.009(2) 0.0012(18) -0.001(2)
    C3 0.041(2) 0.080(3) 0.043(2) 0.007(2) 0.0110(18) 0.003(2)
    C4 0.041(2) 0.071(3) 0.047(2) 0.004(2) 0.0113(18) 0.005(2)
    C5 0.040(2) 0.058(2) 0.059(3) 0.0080(19) 0.020(2) 0.005(2)
    C6 0.044(2) 0.064(3) 0.058(3) -0.003(2) 0.0201(19) -0.004(2)
    C7 0.053(3) 0.073(3) 0.089(4) 0.001(3) 0.020(3) -0.025(3)
    C8 0.055(3) 0.081(4) 0.097(4) 0.018(3) 0.016(3) -0.027(3)
    C9 0.042(2) 0.080(3) 0.077(3) 0.015(3) 0.012(2) -0.008(3)
    C10 0.042(3) 0.060(2) 0.057(3) 0.005(2) 0.018(2) -0.001(2)
    C11 0.040(2) 0.068(3) 0.045(2) 0.010(2) 0.0170(18) 0.004(2)
    C12 0.040(3) 0.081(3) 0.062(3) 0.011(2) 0.013(2) -0.004(2)
    C13 0.070(4) 0.129(6) 0.107(5) 0.007(4) 0.032(4) -0.041(5)
    C14 0.100(5) 0.111(6) 0.141(7) -0.020(5) 0.023(5) -0.026(5)
    C15 0.038(2) 0.068(3) 0.045(2) 0.004(2) 0.0054(19) 0.0058(19)
    C16 0.060(3) 0.079(4) 0.101(4) 0.018(3) -0.023(3) -0.016(3)
    C17 0.070(4) 0.077(4) 0.116(5) 0.023(3) -0.019(3) -0.015(4)
    C18 0.044(2) 0.065(3) 0.056(3) 0.004(2) 0.0054(19) 0.004(2)
    C19 0.043(2) 0.051(2) 0.063(3) -0.003(2) 0.0174(19) -0.005(2)
    C20 0.055(3) 0.076(3) 0.064(3) -0.004(3) 0.022(2) -0.017(2)
    C21 0.053(3) 0.069(3) 0.074(3) -0.008(3) 0.011(2) -0.025(3)
    C22 0.044(2) 0.050(2) 0.080(3) -0.005(2) 0.010(2) -0.008(2)
_geom_special_details
;
 All s.u.'s (except the s.u. in the dihedral angle between two l.s. planes)
 are estimated using the full covariance matrix. The cell s.u.'s are taken
 into account individually in the estimation of s.u.'s in distances, angles
 and torsion angles; correlations between s.u.'s in cell parameters are only
 used when they are defined by crystal symmetry. An approximate (isotropic)
 treatment of cell s.u.'s is used for estimating s.u.'s involving l.s. planes.
;
loop_
    _geom_bond_atom_site_label_1
    _geom_bond_atom_site_label_2
    _geom_bond_site_symmetry_2
    _geom_bond_distance
    _geom_bond_publ_flag
    I1 C18 . 2.066(5) ?
    I2 C22 . 2.066(5) ?
    S1 C18 . 1.703(5) ?
    S1 C15 . 1.713(5) ?
    S2 C22 . 1.720(5) ?
    S2 C19 . 1.727(4) ?
    N1 C12 . 1.395(7) ?
    N1 C9 . 1.400(6) ?
    N1 C13 . 1.466(8) ?
    C1 C2 . 1.374(8) ?
    C1 C12 . 1.392(7) ?
    C1 H1 . 0.9300 ?
    C2 C3 . 1.407(6) ?
    C2 H2 . 0.9300 ?
    C3 C4 . 1.394(6) ?
    C3 C15 . 1.471(7) ?
    C4 C11 . 1.392(7) ?
    C4 H4 . 0.9300 ?
    C5 C10 . 1.380(7) ?
    C5 C6 . 1.387(6) ?
    C5 H5 . 0.9300 ?
    C6 C7 . 1.403(7) ?
    C6 C19 . 1.462(6) ?
    C7 C8 . 1.371(7) ?
    C7 H7 . 0.9300 ?
    C8 C9 . 1.372(7) ?
    C8 H8 . 0.9300 ?
    C9 C10 . 1.427(7) ?
    C10 C11 . 1.444(7) ?
    C11 C12 . 1.408(6) ?
    C13 C14 . 1.373(9) ?
    C13 H13A . 0.9700 ?
    C13 H13B . 0.9700 ?
    C14 H14A . 0.9600 ?
    C14 H14B . 0.9600 ?
    C14 H14C . 0.9600 ?
    C15 C16 . 1.364(7) ?
    C16 C17 . 1.373(9) ?
    C16 H16 . 0.9300 ?
    C17 C18 . 1.336(7) ?
    C17 H17 . 0.9300 ?
    C19 C20 . 1.367(6) ?
    C20 C21 . 1.425(7) ?
    C20 H20 . 0.9300 ?
    C21 C22 . 1.338(7) ?
    C21 H21 . 0.9300 ?
loop_
    _geom_angle_atom_site_label_1
    _geom_angle_atom_site_label_2
    _geom_angle_atom_site_label_3
    _geom_angle_site_symmetry_1
    _geom_angle_site_symmetry_3
    _geom_angle
    _geom_angle_publ_flag
    C18 S1 C15 . . 93.1(2) ?
    C22 S2 C19 . . 92.1(2) ?
    C12 N1 C9 . . 108.0(4) ?
    C12 N1 C13 . . 125.9(5) ?
    C9 N1 C13 . . 125.8(5) ?
    C2 C1 C12 . . 117.8(4) ?
    C2 C1 H1 . . 121.1 ?
    C12 C1 H1 . . 121.1 ?
    C1 C2 C3 . . 122.5(5) ?
    C1 C2 H2 . . 118.8 ?
    C3 C2 H2 . . 118.8 ?
    C4 C3 C2 . . 119.0(5) ?
    C4 C3 C15 . . 120.3(4) ?
    C2 C3 C15 . . 120.8(4) ?
    C11 C4 C3 . . 119.8(4) ?
    C11 C4 H4 . . 120.1 ?
    C3 C4 H4 . . 120.1 ?
    C10 C5 C6 . . 120.3(4) ?
    C10 C5 H5 . . 119.9 ?
    C6 C5 H5 . . 119.9 ?
    C5 C6 C7 . . 119.0(4) ?
    C5 C6 C19 . . 121.2(4) ?
    C7 C6 C19 . . 119.8(4) ?
    C8 C7 C6 . . 122.2(5) ?
    C8 C7 H7 . . 118.9 ?
    C6 C7 H7 . . 118.9 ?
    C7 C8 C9 . . 118.2(5) ?
    C7 C8 H8 . . 120.9 ?
    C9 C8 H8 . . 120.9 ?
    C8 C9 N1 . . 129.7(5) ?
    C8 C9 C10 . . 121.4(5) ?
    N1 C9 C10 . . 108.9(4) ?
    C5 C10 C9 . . 118.8(4) ?
    C5 C10 C11 . . 134.8(4) ?
    C9 C10 C11 . . 106.4(4) ?
    C4 C11 C12 . . 119.5(4) ?
    C4 C11 C10 . . 133.3(4) ?
    C12 C11 C10 . . 107.1(4) ?
    C1 C12 N1 . . 129.1(4) ?
    C1 C12 C11 . . 121.5(5) ?
    N1 C12 C11 . . 109.5(4) ?
    C14 C13 N1 . . 107.7(7) ?
    C14 C13 H13A . . 110.2 ?
    N1 C13 H13A . . 110.2 ?
    C14 C13 H13B . . 110.2 ?
    N1 C13 H13B . . 110.2 ?
    H13A C13 H13B . . 108.5 ?
    C13 C14 H14A . . 109.5 ?
    C13 C14 H14B . . 109.5 ?
    H14A C14 H14B . . 109.5 ?
    C13 C14 H14C . . 109.5 ?
    H14A C14 H14C . . 109.5 ?
    H14B C14 H14C . . 109.5 ?
    C16 C15 C3 . . 129.6(5) ?
    C16 C15 S1 . . 108.6(4) ?
    C3 C15 S1 . . 121.8(3) ?
    C15 C16 C17 . . 114.0(5) ?
    C15 C16 H16 . . 123.0 ?
    C17 C16 H16 . . 123.0 ?
    C18 C17 C16 . . 114.4(5) ?
    C18 C17 H17 . . 122.8 ?
    C16 C17 H17 . . 122.8 ?
    C17 C18 S1 . . 109.9(4) ?
    C17 C18 I1 . . 128.5(4) ?
    S1 C18 I1 . . 121.6(2) ?
    C20 C19 C6 . . 128.3(4) ?
    C20 C19 S2 . . 109.8(3) ?
    C6 C19 S2 . . 121.9(3) ?
    C19 C20 C21 . . 113.7(4) ?
    C19 C20 H20 . . 123.1 ?
    C21 C20 H20 . . 123.1 ?
    C22 C21 C20 . . 112.2(4) ?
    C22 C21 H21 . . 123.9 ?
    C20 C21 H21 . . 123.9 ?
    C21 C22 S2 . . 112.1(4) ?
    C21 C22 I2 . . 127.9(4) ?
    S2 C22 I2 . . 120.0(3) ?
loop_
    _geom_torsion_atom_site_label_1
    _geom_torsion_atom_site_label_2
    _geom_torsion_atom_site_label_3
    _geom_torsion_atom_site_label_4
    _geom_torsion_site_symmetry_1
    _geom_torsion_site_symmetry_2
    _geom_torsion_site_symmetry_3
    _geom_torsion_site_symmetry_4
    _geom_torsion
    _geom_torsion_publ_flag
    C12 C1 C2 C3 . . . . 1.0(8) ?
    C1 C2 C3 C4 . . . . -2.0(8) ?
    C1 C2 C3 C15 . . . . 179.8(5) ?
    C2 C3 C4 C11 . . . . 1.3(7) ?
    C15 C3 C4 C11 . . . . 179.5(4) ?
    C10 C5 C6 C7 . . . . 1.2(7) ?
    C10 C5 C6 C19 . . . . -178.0(4) ?
    C5 C6 C7 C8 . . . . -0.9(8) ?
    C19 C6 C7 C8 . . . . 178.3(5) ?
    C6 C7 C8 C9 . . . . 1.2(9) ?
    C7 C8 C9 N1 . . . . -179.2(6) ?
    C7 C8 C9 C10 . . . . -1.7(9) ?
    C12 N1 C9 C8 . . . . 174.0(6) ?
    C13 N1 C9 C8 . . . . 0.0(11) ?
    C12 N1 C9 C10 . . . . -3.7(6) ?
    C13 N1 C9 C10 . . . . -177.7(6) ?
    C6 C5 C10 C9 . . . . -1.8(7) ?
    C6 C5 C10 C11 . . . . 176.5(5) ?
    C8 C9 C10 C5 . . . . 2.1(8) ?
    N1 C9 C10 C5 . . . . 180.0(5) ?
    C8 C9 C10 C11 . . . . -176.6(5) ?
    N1 C9 C10 C11 . . . . 1.3(6) ?
    C3 C4 C11 C12 . . . . 0.4(7) ?
    C3 C4 C11 C10 . . . . -176.4(5) ?
    C5 C10 C11 C4 . . . . 0.2(9) ?
    C9 C10 C11 C4 . . . . 178.5(5) ?
    C5 C10 C11 C12 . . . . -176.8(5) ?
    C9 C10 C11 C12 . . . . 1.5(5) ?
    C2 C1 C12 N1 . . . . -179.3(5) ?
    C2 C1 C12 C11 . . . . 0.7(8) ?
    C9 N1 C12 C1 . . . . -175.2(6) ?
    C13 N1 C12 C1 . . . . -1.2(10) ?
    C9 N1 C12 C11 . . . . 4.7(7) ?
    C13 N1 C12 C11 . . . . 178.7(6) ?
    C4 C11 C12 C1 . . . . -1.4(7) ?
    C10 C11 C12 C1 . . . . 176.1(5) ?
    C4 C11 C12 N1 . . . . 178.6(4) ?
    C10 C11 C12 N1 . . . . -3.9(6) ?
    C12 N1 C13 C14 . . . . -90.0(8) ?
    C9 N1 C13 C14 . . . . 83.0(9) ?
    C4 C3 C15 C16 . . . . -12.0(8) ?
    C2 C3 C15 C16 . . . . 166.2(6) ?
    C4 C3 C15 S1 . . . . 168.4(4) ?
    C2 C3 C15 S1 . . . . -13.4(6) ?
    C18 S1 C15 C16 . . . . -0.7(5) ?
    C18 S1 C15 C3 . . . . 179.0(4) ?
    C3 C15 C16 C17 . . . . -178.9(6) ?
    S1 C15 C16 C17 . . . . 0.8(8) ?
    C15 C16 C17 C18 . . . . -0.5(10) ?
    C16 C17 C18 S1 . . . . 0.0(8) ?
    C16 C17 C18 I1 . . . . 179.7(5) ?
    C15 S1 C18 C17 . . . . 0.4(5) ?
    C15 S1 C18 I1 . . . . -179.4(3) ?
    C5 C6 C19 C20 . . . . 151.0(5) ?
    C7 C6 C19 C20 . . . . -28.1(8) ?
    C5 C6 C19 S2 . . . . -31.6(6) ?
    C7 C6 C19 S2 . . . . 149.2(4) ?
    C22 S2 C19 C20 . . . . 0.6(4) ?
    C22 S2 C19 C6 . . . . -177.3(4) ?
    C6 C19 C20 C21 . . . . 177.0(5) ?
    S2 C19 C20 C21 . . . . -0.6(6) ?
    C19 C20 C21 C22 . . . . 0.4(7) ?
    C20 C21 C22 S2 . . . . 0.1(6) ?
    C20 C21 C22 I2 . . . . 178.7(4) ?
    C19 S2 C22 C21 . . . . -0.4(4) ?
    C19 S2 C22 I2 . . . . -179.1(3) ?
loop_
    _geom_hbond_atom_site_label_D
    _geom_hbond_atom_site_label_H
    _geom_hbond_atom_site_label_A
    _geom_hbond_site_symmetry_A
    _geom_hbond_distance_DH
    _geom_hbond_distance_HA
    _geom_hbond_distance_DA
    _geom_hbond_angle_DHA
    C17 H17 I1 3_587 0.93 3.149 4.040(9) 161.1
data_Global
_journal_date_recd_electronic     2010-02-02
_journal_date_accepted     2010-02-04
_journal_name_full     'Acta Crystallographica, Section E'
_journal_year     2010
_journal_volume     66
_journal_issue      3
_journal_page_first     o571
_journal_page_last     o571
_journal_paper_category     QO
_journal_coeditor_code     RK2188
_publ_contact_author
;
      Hong-Ping Zhou
      Deparment of Chemistry, Anhui University,
      Hefei 230039,
      People's Republic of China
;
_publ_contact_author_email     'zhpzhp@263.net'
_publ_contact_author_fax     '086 0551 5107342'
_publ_contact_author_phone     '086 0551 5108151'
_publ_section_title
;
9-Ethyl-3,6-bis(5-iodo-2-thienyl)-9<i>H</i>-carbazole
;
loop_
    _publ_author_name
    _publ_author_address
    'Xu, Guo-Yi'
;     Deparment of Chemistry, Anhui University
      Hefei 230039
      People's Republic of China and
      Key Laboratory of Functional Inorganic Materials
      Chemistry
      Hefei 230039
      People's Republic of China
;
    'Geng, Wen-Qian'
;     Deparment of Chemistry, Anhui University
      Hefei 230039
      People's Republic of China and
      Key Laboratory of Functional Inorganic Materials
      Chemistry
      Hefei 230039
      People's Republic of China
;
    'Zhou, Hong-Ping'
;     Deparment of Chemistry, Anhui University
      Hefei 230039
      People's Republic of China and
      Key Laboratory of Functional Inorganic Materials
      Chemistry
      Hefei 230039
      People's Republic of China
;
