# Supplementary material for: 9-Ethyl-3,6-bis­(5-iodo-2-thien­yl)-9H-carbazole
Source: Acta Crystallogr Sect E Struct Rep Online. 2010 Feb 10;66(Pt 3):o571. doi: 10.1107/S1600536810004484 (PMC2983572; doi:10.1107/S1600536810004484)
Supplement: Supplementary file 2 [file e-66-0o571-Isup2.hkl]

# 
# h,k,l, Fc-squared, Fo-squared, sigma(Fo-squared) and status flag 
# 
data_I
_shelx_title ' 1203 in P2(1)/n                  P21/c' 
_shelx_refln_list_code          4 
_shelx_F_calc_maximum      372.68 
_exptl_crystal_F_000      1168.00 
_reflns_d_resolution_high  0.8408 
 
loop_ 
 _symmetry_equiv_pos_as_xyz 
 'x, y, z' 
 '-x, y+1/2, -z+1/2' 
 '-x, -y, -z' 
 'x, -y-1/2, z-1/2' 
 
_cell_length_a    10.6370 
_cell_length_b     7.8140 
_cell_length_c    26.6870 
_cell_angle_alpha  90.000 
_cell_angle_beta  107.313 
_cell_angle_gamma  90.000 
 
_shelx_F_squared_multiplier     1.000 
 
loop_ 
 _refln_index_h 
 _refln_index_k 
 _refln_index_l 
 _refln_F_squared_calc 
 _refln_F_squared_meas 
 _refln_F_squared_sigma 
 _refln_observed_status 
   1   0   0      807.48      779.12     20.91 o 
   2   0   0   138894.11   126712.51   2721.49 o 
   3   0   0    28684.53    29420.19    352.43 o 
   4   0   0    26870.51    26138.57    261.92 o 
   5   0   0    33766.24    35083.78    350.32 o 
   6   0   0    15642.27    15774.84    167.79 o 
   7   0   0     9310.91     8947.48    104.66 o 
   8   0   0      150.52      137.89     10.77 o 
   9   0   0     4188.63     4151.87     80.61 o 
  10   0   0      660.01      579.96     31.28 o 
  11   0   0       85.81      149.66     20.55 o 
  12   0   0       94.04      159.45     36.76 o 
   1   1   0     5254.53     5035.78     59.11 o 
   2   1   0        6.82        4.71      3.42 o 
   3   1   0     3149.93     2956.04     31.83 o 
   4   1   0      667.08      504.45     10.71 o 
   5   1   0     2001.45     2141.55     24.54 o 
   6   1   0      257.07      214.99      9.63 o 
   7   1   0      305.69      335.84     10.08 o 
   8   1   0      181.32      207.64      9.71 o 
   9   1   0       19.91       14.56      6.15 o 
  10   1   0      244.38      229.68     15.89 o 
  11   1   0        1.16        7.30     10.39 o 
  12   1   0        0.10      -15.94     13.46 o 
   0   2   0    78224.34    74516.89    890.36 o 
   1   2   0     5164.64     5257.97     43.10 o 
   2   2   0    75875.26    75122.80    807.46 o 
   3   2   0    12040.28    12111.43    120.58 o 
   4   2   0    28661.10    28564.73    263.16 o 
   5   2   0     7583.88     7507.86     80.93 o 
   6   2   0     6396.80     6262.79     71.92 o 
   7   2   0     9921.70     9506.11     92.96 o 
   8   2   0     1014.13     1041.80     21.88 o 
   9   2   0     3921.14     3947.23     51.31 o 
  10   2   0      173.90      219.21     16.19 o 
  11   2   0       16.81       26.95     12.68 o 
   1   3   0    20150.98    20062.31    145.29 o 
   2   3   0      897.03      841.50     14.77 o 
   3   3   0    24152.90    23642.09    220.15 o 
   4   3   0     9487.01     9225.36     96.75 o 
   5   3   0     6984.88     7209.43     80.68 o 
   6   3   0     5340.96     5121.78     63.75 o 
   7   3   0       10.42       18.54      7.19 o 
   8   3   0     1029.03     1017.20     25.15 o 
   9   3   0        0.79        7.49      9.12 o 
  10   3   0      118.22      136.61     17.81 o 
  11   3   0       15.86       21.75     11.90 o 
   0   4   0    25348.13    25276.19    379.53 o 
   1   4   0       64.08       62.32      4.28 o 
   2   4   0     8937.17     8585.85     63.83 o 
   3   4   0     5115.66     5597.00     53.16 o 
   4   4   0     3063.26     2842.73     41.16 o 
   5   4   0     1450.62     1395.46     27.59 o 
   6   4   0     1683.28     1689.59     47.51 o 
   7   4   0      642.80      666.88     24.43 o 
   8   4   0      177.46      162.82     17.98 o 
   9   4   0      667.99      710.10     32.32 o 
  10   4   0      138.90      100.19     22.92 o 
   1   5   0    14419.30    14719.16    106.56 o 
   2   5   0      275.28      251.91      8.57 o 
   3   5   0    12431.36    12277.25    105.21 o 
   4   5   0     2061.82     2062.75     33.90 o 
   5   5   0     2801.15     2801.88     51.72 o 
   6   5   0     2315.57     2327.03     47.87 o 
   7   5   0        2.73       18.53     10.03 o 
   8   5   0      422.21      402.09     34.24 o 
   9   5   0       37.15       47.07     30.29 o 
  10   5   0      261.53      266.89     32.60 o 
   0   6   0     1058.92      957.31     20.34 o 
   1   6   0       36.92       36.60      5.19 o 
   2   6   0     1113.42      995.24     19.89 o 
   3   6   0      157.35      162.40     12.70 o 
   4   6   0      263.82      234.55     13.89 o 
   5   6   0       54.99       31.92      9.97 o 
   6   6   0       22.55       21.19     14.69 o 
   7   6   0      320.11      332.57     32.78 o 
   8   6   0       10.98        3.93     16.19 o 
   9   6   0       17.86       18.11     17.87 o 
   1   7   0     3106.78     3096.31     33.92 o 
   2   7   0       41.21       57.50      7.28 o 
   3   7   0     2991.14     3135.61     49.54 o 
   4   7   0     1196.83     1151.20     33.02 o 
   5   7   0      511.75      590.95     39.17 o 
   6   7   0      832.86      951.52     86.51 o 
   7   7   0       35.26      107.87     33.78 o 
   0   8   0      152.32       80.50     15.36 o 
   1   8   0      131.24      134.17     13.83 o 
   2   8   0        4.77       21.80      8.37 o 
   3   8   0        6.26        3.93     11.91 o 
   4   8   0        7.67        9.86     13.35 o 
   5   8   0      123.10       83.35     20.87 o 
   6   8   0        7.67       20.97     17.79 o 
   1   9   0      483.86      530.55     98.42 o 
   2   9   0       26.16       31.12     17.56 o 
   3   9   0      434.89      480.09     25.29 o 
 -12   1   1      997.94      983.50     68.70 o 
 -11   1   1     1542.98     1375.56     40.79 o 
 -10   1   1     3315.27     3222.85     49.50 o 
  -9   1   1     4144.44     4061.10     50.97 o 
  -8   1   1     3630.56     3488.52     44.67 o 
  -7   1   1    12905.46    12502.11     98.12 o 
  -6   1   1       40.12       50.11      4.58 o 
  -5   1   1     4179.45     3839.37     37.44 o 
  -4   1   1     3396.06     3808.66     43.38 o 
  -3   1   1     1504.32     1829.28     29.68 o 
  -2   1   1      417.91      457.03      9.39 o 
  -1   1   1      527.43      439.18      8.33 o 
   0   1   1     7158.83     6922.93     68.72 o 
   1   1   1     6060.38     7002.85     79.34 o 
   2   1   1    14158.51    14186.94    134.69 o 
   3   1   1    12050.23    13294.55    116.40 o 
   4   1   1    37515.33    38025.03    312.18 o 
   5   1   1      772.94      917.96     18.13 o 
   6   1   1    36085.94    35161.18    250.85 o 
   7   1   1     2472.75     2378.03     27.86 o 
   8   1   1    13592.32    13243.66    114.68 o 
   9   1   1      551.49      571.62     16.00 o 
  10   1   1     2930.94     3106.65     62.72 o 
  11   1   1     1281.90     1414.09     54.03 o 
 -11   2   1      413.68      407.13     29.88 o 
 -10   2   1     1181.10     1095.76     32.51 o 
  -9   2   1       57.79       69.62      8.56 o 
  -8   2   1      727.44      702.59     27.22 o 
  -7   2   1      107.99      121.43      9.50 o 
  -6   2   1     1698.10     1770.67     30.29 o 
  -5   2   1        3.35        3.28      3.82 o 
  -4   2   1     3380.33     3352.25     41.16 o 
  -3   2   1      363.23      591.17     13.38 o 
  -2   2   1        4.93        7.50      2.47 o 
  -1   2   1     3322.27     3448.36     31.79 o 
   0   2   1    17440.09    17702.00    167.88 o 
   1   2   1     7263.12     7100.53     65.76 o 
   2   2   1     2549.27     2791.30     30.67 o 
   3   2   1     3010.01     2957.05     36.82 o 
   4   2   1     4202.98     4627.17     53.79 o 
   5   2   1     4795.40     4612.69     55.52 o 
   6   2   1      402.36      407.37     14.33 o 
   7   2   1     4228.44     3884.41     47.41 o 
   8   2   1       31.04       27.36      6.78 o 
   9   2   1     1461.22     1494.67     31.30 o 
  10   2   1      243.09      227.79     16.70 o 
  11   2   1      104.71      136.26     18.24 o 
 -11   3   1      427.84      419.38     27.15 o 
 -10   3   1      565.26      570.05     28.88 o 
  -9   3   1     1209.28     1125.15     31.18 o 
  -8   3   1       79.63       93.12     15.69 o 
  -7   3   1     6703.44     6432.19     77.13 o 
  -6   3   1      128.53      124.91      9.33 o 
  -5   3   1      283.24      302.78     18.47 o 
  -4   3   1      143.18      114.31      8.91 o 
  -3   3   1     3024.29     3236.94     48.31 o 
  -2   3   1       81.30       59.23      4.25 o 
  -1   3   1     1870.85     2468.11     24.39 o 
   0   3   1     4804.70     5328.78     41.22 o 
   1   3   1     3611.42     3807.38     36.40 o 
   2   3   1     6065.96     6550.37     68.89 o 
   3   3   1     2945.53     3122.69     36.33 o 
   4   3   1    23480.33    23592.80    223.35 o 
   5   3   1        1.22       20.42      5.78 o 
   6   3   1    15759.74    15960.43    160.89 o 
   7   3   1     2501.67     2624.78     42.09 o 
   8   3   1     3064.29     3132.69     43.62 o 
   9   3   1     1116.82     1209.62     37.29 o 
  10   3   1      779.68      704.88     31.14 o 
  11   3   1      660.23      633.48     41.25 o 
 -11   4   1      592.96      549.66     41.08 o 
 -10   4   1     1246.52     1341.59     62.25 o 
  -9   4   1        1.64       -1.98     18.25 o 
  -8   4   1     1074.04     1032.92     31.32 o 
  -7   4   1      114.14      140.92     16.34 o 
  -6   4   1     1244.05     1153.87     30.29 o 
  -5   4   1       40.10       67.54      7.64 o 
  -4   4   1      740.36      689.47     16.14 o 
  -3   4   1      171.16      151.85      9.37 o 
  -2   4   1      190.54      216.91      6.37 o 
  -1   4   1     1032.25     1106.98     15.39 o 
   0   4   1     1165.66     1189.16     16.02 o 
   1   4   1      422.32      408.72      9.69 o 
   2   4   1      354.53      233.16      6.54 o 
   3   4   1     7513.35     7315.12     66.25 o 
   4   4   1       60.79       71.33      7.59 o 
   5   4   1     3825.76     3861.06     53.12 o 
   6   4   1       56.33       68.57     11.36 o 
   7   4   1     3312.33     3251.74     50.19 o 
   8   4   1      320.33      301.35     27.35 o 
   9   4   1     3292.94     3110.74    124.79 o 
  10   4   1      824.40      835.61     46.41 o 
 -10   5   1       70.96       55.14     35.17 o 
  -9   5   1       11.70       25.42     18.10 o 
  -8   5   1       10.14        2.01     14.08 o 
  -7   5   1      376.46      390.75     24.77 o 
  -6   5   1      156.88      169.06     14.73 o 
  -5   5   1        0.46       10.73     10.17 o 
  -4   5   1       25.42       23.08      6.48 o 
  -3   5   1      424.45      437.14     12.56 o 
  -2   5   1        8.31        6.02      3.66 o 
  -1   5   1       83.56       67.30      5.44 o 
   0   5   1      575.61      530.73     10.74 o 
   1   5   1      344.29      361.73      9.01 o 
   2   5   1     1024.53      977.70     18.08 o 
   3   5   1      291.33      293.05     10.85 o 
   4   5   1     3822.20     3616.12     46.26 o 
   5   5   1       11.65       20.37      7.56 o 
   6   5   1     2291.42     2206.06     46.69 o 
   7   5   1      388.64      370.44     24.64 o 
   8   5   1      972.48      959.88     47.44 o 
   9   5   1      457.75      466.95     37.62 o 
  10   5   1       16.18       55.13     21.20 o 
  -9   6   1       25.88       24.23     18.23 o 
  -8   6   1      811.98      738.26     50.70 o 
  -7   6   1       20.12        4.37     15.79 o 
  -6   6   1      333.90      314.97     30.17 o 
  -5   6   1       23.44       24.40      9.41 o 
  -4   6   1      484.69      405.78     17.28 o 
  -3   6   1      388.09      424.42     17.01 o 
  -2   6   1        0.18        6.16      4.99 o 
  -1   6   1       17.54       13.15      4.82 o 
   0   6   1      970.54      957.93     14.37 o 
   1   6   1     3877.03     4049.93     40.09 o 
   2   6   1      132.04      125.09      8.06 o 
   3   6   1     3396.57     3575.04     47.55 o 
   4   6   1      256.93      279.53     15.14 o 
   5   6   1     1504.51     1525.52     38.96 o 
   6   6   1       46.04       18.36     15.01 o 
   7   6   1     1589.27     1688.59     64.11 o 
   8   6   1      321.90      354.03     34.55 o 
   9   6   1      537.63      640.74     85.05 o 
  -8   7   1       17.69       24.42     19.25 o 
  -7   7   1        1.79       26.41     19.04 o 
  -6   7   1       36.50       27.14     18.32 o 
  -5   7   1       19.17       41.18     19.81 o 
  -4   7   1        1.23       19.29     11.95 o 
  -3   7   1       90.79      103.88     11.43 o 
  -2   7   1       87.18       70.76      9.00 o 
  -1   7   1       23.96       10.09      5.33 o 
   0   7   1        2.41       -1.22      4.72 o 
   1   7   1       61.11       52.32      6.92 o 
   2   7   1       37.35       21.27      6.47 o 
   3   7   1        3.42       10.80      7.66 o 
   4   7   1      125.15      100.72     12.90 o 
   5   7   1       39.60       29.87     13.29 o 
   6   7   1       43.88       55.45     22.51 o 
   7   7   1       32.34       32.85     13.88 o 
  -6   8   1       10.00       10.35     13.70 o 
  -5   8   1       16.82       13.65     13.03 o 
  -4   8   1      104.95      121.07     15.67 o 
  -3   8   1       25.44       11.93      9.38 o 
  -2   8   1        7.83       18.08      8.88 o 
  -1   8   1       81.20       95.59     12.59 o 
   0   8   1      552.58      558.61     22.61 o 
   1   8   1      251.96      266.37     15.87 o 
   2   8   1       85.32      114.81     14.54 o 
   3   8   1      793.43      835.64     33.75 o 
   4   8   1       44.32       51.16     14.71 o 
   5   8   1      582.38      636.60     32.78 o 
   6   8   1        0.51       14.45     13.57 o 
  -3   9   1       10.24       27.06     11.71 o 
  -2   9   1       53.95       62.44     20.01 o 
  -1   9   1        1.39      -11.98     11.48 o 
   0   9   1       10.66      -13.29      9.30 o 
   1   9   1        4.91       11.15     24.84 o 
   2   9   1        0.21        7.22     23.32 o 
 -12   0   2      556.96      492.94     51.21 o 
 -11   0   2     1244.43     1136.46     67.81 o 
 -10   0   2     6736.97     6566.85    265.93 o 
  -9   0   2      276.00      265.37     14.31 o 
  -8   0   2    12321.17    11762.69    134.03 o 
  -7   0   2     6648.42     6317.76     78.06 o 
  -6   0   2    16010.86    15203.56    161.49 o 
  -5   0   2    23690.36    23800.64    241.29 o 
  -4   0   2    29924.43    30215.78    300.01 o 
  -3   0   2   106929.98   109278.86   1830.40 o 
  -2   0   2    46178.84    47891.01    730.05 o 
  -1   0   2    45238.24    42129.63    659.42 o 
   0   0   2      641.15      546.43     16.86 o 
   1   0   2     2476.27     2299.63     42.12 o 
   2   0   2     1179.63     1233.10     29.08 o 
   3   0   2    33631.32    34397.11    340.13 o 
   4   0   2      236.63      204.27     10.35 o 
   5   0   2     1226.91      811.74     18.31 o 
   6   0   2     2885.65     2535.63     39.45 o 
   7   0   2      396.29      415.85     19.44 o 
   8   0   2      790.13      830.98     23.10 o 
   9   0   2      923.39      837.39     29.92 o 
  10   0   2      492.08      578.21     34.29 o 
  11   0   2       95.84       45.57     16.07 o 
 -12   1   2        0.19       -8.87     15.91 o 
 -11   1   2       57.72       70.00     13.77 o 
 -10   1   2      196.17      244.18     14.44 o 
  -9   1   2       43.91       36.53      7.18 o 
  -8   1   2      422.32      397.29     13.40 o 
  -7   1   2      785.99      718.34     14.76 o 
  -6   1   2        6.96       24.27      3.94 o 
  -5   1   2     5435.40     5895.03     57.08 o 
  -4   1   2     1919.23     1850.14     25.00 o 
  -3   1   2      259.28      246.75      7.86 o 
  -2   1   2     8605.47     8992.59     80.20 o 
  -1   1   2     7705.90     8283.96    130.63 o 
   0   1   2     2742.52     3017.33     32.18 o 
   1   1   2     1196.00     1671.23     23.37 o 
   2   1   2     2446.38     2937.52     31.30 o 
   3   1   2       33.84       41.79      5.44 o 
   4   1   2     2224.18     2391.43     26.26 o 
   5   1   2       39.73       80.27      4.87 o 
   6   1   2       86.17       90.73      6.02 o 
   7   1   2        1.86        1.76      5.40 o 
   8   1   2      123.28      159.35     15.22 o 
   9   1   2       40.18       26.84      6.92 o 
  10   1   2        0.00       22.33      9.57 o 
  11   1   2        1.39       11.00     10.93 o 
 -12   2   2      530.68      661.59     41.00 o 
 -11   2   2      331.23      296.19     23.06 o 
 -10   2   2     6706.45     6582.52     93.54 o 
  -9   2   2        0.96        9.08      6.03 o 
  -8   2   2     6466.19     6293.21     68.08 o 
  -7   2   2     3706.86     3638.19     48.61 o 
  -6   2   2    18215.36    17397.40    151.38 o 
  -5   2   2    12181.33    11792.57    117.43 o 
  -4   2   2    31114.92    31819.60    386.53 o 
  -3   2   2    33290.46    32318.49    299.46 o 
  -2   2   2    12446.66    13382.56    128.31 o 
  -1   2   2   101745.62    93386.38    720.66 o 
   0   2   2     2112.64     2424.65     22.23 o 
   1   2   2    45195.51    44858.23    417.63 o 
   2   2   2     3874.02     4268.80     43.30 o 
   3   2   2     3106.11     2614.67     58.92 o 
   4   2   2      830.22      708.72     14.38 o 
   5   2   2     1719.39     1377.21     22.29 o 
   6   2   2     1856.88     1857.51     25.62 o 
   7   2   2      154.94      117.28      8.79 o 
   8   2   2      399.61      413.20     14.73 o 
   9   2   2      598.01      626.31     20.85 o 
  10   2   2     1452.46     1377.31     43.89 o 
  11   2   2        2.18        0.48     11.21 o 
 -11   3   2      252.67      305.73     29.01 o 
 -10   3   2        0.21        3.55     11.30 o 
  -9   3   2      929.13      955.16     32.20 o 
  -8   3   2       40.49       44.39     13.77 o 
  -7   3   2     5541.56     5457.96     67.43 o 
  -6   3   2     1345.53     1232.61     24.39 o 
  -5   3   2     5297.67     4912.99     58.62 o 
  -4   3   2     5885.56     5307.34     60.61 o 
  -3   3   2     2291.72     2219.84     28.71 o 
  -2   3   2     7052.22     6637.90     50.66 o 
  -1   3   2     5314.50     5926.08     48.16 o 
   0   3   2    15987.24    15048.56     99.84 o 
   1   3   2       14.67       36.32      3.64 o 
   2   3   2    10287.13    10143.21     83.92 o 
   3   3   2      451.10      378.19     12.47 o 
   4   3   2     1971.11     1997.86     31.77 o 
   5   3   2      114.82       70.75      8.88 o 
   6   3   2      316.22      313.95     14.02 o 
   7   3   2      661.10      717.55     26.33 o 
   8   3   2      486.94      432.59     18.43 o 
   9   3   2        2.76       20.38      8.59 o 
  10   3   2       26.02       15.86     15.81 o 
  11   3   2       51.40       36.23     17.85 o 
 -11   4   2      105.84      117.91     43.85 o 
 -10   4   2     1491.16     1664.87     48.67 o 
  -9   4   2      144.73      163.30     44.30 o 
  -8   4   2     3427.29     3527.59     62.68 o 
  -7   4   2     1371.46     1422.80     35.06 o 
  -6   4   2     3353.62     3250.05     55.09 o 
  -5   4   2     4430.89     4147.35     54.03 o 
  -4   4   2     3707.03     3557.70     42.64 o 
  -3   4   2    22654.79    23030.89    166.69 o 
  -2   4   2     1266.91     1224.25     16.27 o 
  -1   4   2    16863.43    17298.61    120.55 o 
   0   4   2      434.25      433.65      9.21 o 
   1   4   2     7985.77     7929.90     60.52 o 
   2   4   2      287.61      253.32      9.66 o 
   3   4   2      120.36       64.93      5.62 o 
   4   4   2      459.66      451.86     17.68 o 
   5   4   2      115.41      135.35     10.46 o 
   6   4   2      952.51      986.27     24.96 o 
   7   4   2        0.56        6.70      7.65 o 
   8   4   2      168.65      142.40     17.02 o 
   9   4   2      156.12      171.94     38.09 o 
  10   4   2      382.58      398.42     35.13 o 
 -10   5   2        3.67       16.27     20.53 o 
  -9   5   2      793.77      904.33     65.59 o 
  -8   5   2      331.45      338.56     32.03 o 
  -7   5   2     4278.90     4350.84     84.56 o 
  -6   5   2     6417.08     6645.30     94.94 o 
  -5   5   2     4392.01     4164.20     66.23 o 
  -4   5   2    10893.31    10585.05    114.67 o 
  -3   5   2      286.38      245.31      9.66 o 
  -2   5   2    11269.61    11195.44     83.15 o 
  -1   5   2      130.54      135.10      7.90 o 
   0   5   2     9991.52     9489.15     69.80 o 
   1   5   2       20.89       25.65      3.96 o 
   2   5   2     7010.23     6660.57     59.07 o 
   3   5   2     1010.50      921.06     18.06 o 
   4   5   2      157.70      143.72      9.69 o 
   5   5   2      457.79      426.94     17.51 o 
   6   5   2      156.06      164.03     15.29 o 
   7   5   2       79.53       64.74     14.49 o 
   8   5   2      111.06      111.19     17.82 o 
   9   5   2       97.66       84.19     36.82 o 
  -9   6   2       43.26       38.97     19.85 o 
  -8   6   2      236.33      265.62     31.36 o 
  -7   6   2      313.74      297.00     30.60 o 
  -6   6   2      389.08      387.06     34.79 o 
  -5   6   2      541.68      552.13     28.60 o 
  -4   6   2     1153.83     1146.68     30.74 o 
  -3   6   2     1245.37     1231.48     42.29 o 
  -2   6   2        1.34        9.09      5.08 o 
  -1   6   2      800.63      779.05     14.64 o 
   0   6   2      552.54      558.04     11.22 o 
   1   6   2      636.54      602.90     14.36 o 
   2   6   2      365.45      380.47     12.22 o 
   3   6   2       43.71       52.29      6.60 o 
   4   6   2      506.38      559.91     16.71 o 
   5   6   2      282.92      267.53     15.63 o 
   6   6   2      335.92      436.28     27.74 o 
   7   6   2        8.55       12.88     11.79 o 
   8   6   2       28.65       54.51     15.19 o 
  -8   7   2      109.00      168.72     33.97 o 
  -7   7   2     1465.86     1491.34     64.03 o 
  -6   7   2     1207.47     1143.37     53.34 o 
  -5   7   2      538.85      625.11     30.05 o 
  -4   7   2     3988.27     4010.29     67.76 o 
  -3   7   2      100.68      112.56     11.81 o 
  -2   7   2     2386.37     2515.60     43.49 o 
  -1   7   2       22.35       20.96      6.20 o 
   0   7   2     2416.37     2493.23     29.58 o 
   1   7   2      200.85      213.92      9.98 o 
   2   7   2     2516.12     2665.11     34.59 o 
   3   7   2      821.08      813.40     24.69 o 
   4   7   2       96.40       99.23     13.13 o 
   5   7   2      156.99      139.88     18.22 o 
   6   7   2        6.88       11.41     21.27 o 
   7   7   2       40.17       49.21     15.48 o 
  -6   8   2       10.12       -1.19     17.84 o 
  -5   8   2        0.21        1.19     16.90 o 
  -4   8   2       12.17       34.07     10.16 o 
  -3   8   2        5.05       34.92     10.63 o 
  -2   8   2        3.67       -1.40      8.41 o 
  -1   8   2       55.52       89.41     12.73 o 
   0   8   2        5.33        5.53      9.22 o 
   1   8   2        4.96       17.52      8.21 o 
   2   8   2       54.65       58.56     12.69 o 
   3   8   2        0.97       14.71     12.32 o 
   4   8   2       61.45       72.84     16.99 o 
   5   8   2       25.46       15.58     13.20 o 
  -3   9   2       21.63       21.90     13.12 o 
  -2   9   2      548.05      552.02     27.04 o 
  -1   9   2       14.71        7.05     11.38 o 
   0   9   2      279.97      304.70     29.27 o 
   1   9   2       11.70       45.63     26.87 o 
   2   9   2      220.83      185.06     40.43 o 
 -12   1   3       63.34       56.82     18.09 o 
 -11   1   3      290.94      283.22     28.08 o 
 -10   1   3      146.98      179.56     13.09 o 
  -9   1   3        2.69        0.93      5.46 o 
  -8   1   3      379.11      364.00     12.16 o 
  -7   1   3     1651.45     1652.56     23.17 o 
  -6   1   3      719.95      512.31     12.98 o 
  -5   1   3       12.59        0.88      3.45 o 
  -4   1   3    20001.03    19941.35    173.57 o 
  -3   1   3    10496.96    10108.20     90.50 o 
  -2   1   3    11756.03    12086.33    116.36 o 
  -1   1   3      284.82      136.85      6.97 o 
   0   1   3     6228.06     6514.26     73.91 o 
   1   1   3    59438.59    59480.06    542.40 o 
   2   1   3    17881.09    18615.82    242.61 o 
   3   1   3    80763.24    80036.13    594.35 o 
   4   1   3      910.76     1193.76     16.98 o 
   5   1   3    36725.45    35561.83    252.34 o 
   6   1   3     3542.66     3548.97     35.71 o 
   7   1   3     4412.50     4330.03     46.72 o 
   8   1   3     1489.76     1533.35     25.20 o 
   9   1   3     1176.08     1199.12     25.19 o 
  10   1   3     1661.50     1733.06     39.01 o 
  11   1   3      193.18      226.36     17.38 o 
 -12   2   3       97.35       99.19     21.70 o 
 -11   2   3      127.81      156.51     18.96 o 
 -10   2   3       35.68       29.41     17.49 o 
  -9   2   3        1.01       -4.38      6.69 o 
  -8   2   3      668.41      646.79     27.71 o 
  -7   2   3      180.60      221.48     12.52 o 
  -6   2   3      859.65      989.97     35.47 o 
  -5   2   3      194.90      211.20      8.04 o 
  -4   2   3      261.73      278.23     14.57 o 
  -3   2   3     1809.30     1646.13     21.55 o 
  -2   2   3     5400.93     5479.57     56.08 o 
  -1   2   3      877.61      932.16     10.89 o 
   0   2   3    19759.74    21835.85    160.10 o 
   1   2   3      404.85      727.35     12.26 o 
   2   2   3     2013.68     1704.71     24.59 o 
   3   2   3        3.84        3.46      2.91 o 
   4   2   3      795.48      564.07     13.11 o 
   5   2   3      822.90     1010.39     19.02 o 
   6   2   3     1405.76     1210.78     20.26 o 
   7   2   3      171.60      171.41     10.09 o 
   8   2   3      995.52      941.25     19.86 o 
   9   2   3      339.88      347.35     16.88 o 
  10   2   3       61.34       65.01     10.73 o 
  11   2   3       23.86       23.88     36.95 o 
 -11   3   3      288.18      281.56     37.98 o 
 -10   3   3      323.68      261.73     21.66 o 
  -9   3   3      143.51      141.82     16.22 o 
  -8   3   3       59.00       60.09     10.09 o 
  -7   3   3     1067.66     1150.90     34.23 o 
  -6   3   3     4007.86     4124.79     52.41 o 
  -5   3   3      318.93      394.98     12.75 o 
  -4   3   3     7707.38     7574.79     92.34 o 
  -3   3   3     4501.71     4779.27     45.05 o 
  -2   3   3    19434.00    19842.76    144.23 o 
  -1   3   3     9425.52     9051.25     62.74 o 
   0   3   3     9553.11     9486.88     62.25 o 
   1   3   3    30254.30    30251.75    213.53 o 
   2   3   3    12591.07    13836.22    103.44 o 
   3   3   3    36971.11    35886.96    330.17 o 
   4   3   3       39.32       59.98     10.71 o 
   5   3   3    16681.59    15768.32    158.55 o 
   6   3   3     2920.71     2905.71     68.64 o 
   7   3   3     6699.78     6712.28     73.23 o 
   8   3   3      972.22      951.97     22.79 o 
   9   3   3     1352.10     1492.15     42.82 o 
  10   3   3     1079.95     1066.07     45.25 o 
  11   3   3       35.28       26.72     15.81 o 
 -11   4   3      280.34      283.14     24.43 o 
 -10   4   3       13.44       16.46     23.51 o 
  -9   4   3        0.44        1.23     14.89 o 
  -8   4   3      119.20       97.84     20.55 o 
  -7   4   3       32.71       31.47      9.31 o 
  -6   4   3       93.22       95.36     10.93 o 
  -5   4   3      301.99      328.90     15.53 o 
  -4   4   3      259.68      309.99     12.86 o 
  -3   4   3     2054.59     1916.99     24.07 o 
  -2   4   3      830.06      837.99     13.23 o 
  -1   4   3     6766.90     6044.86     45.98 o 
   0   4   3    21638.30    21873.96    142.86 o 
   1   4   3     1936.86     1864.39     20.48 o 
   2   4   3    13444.41    13692.21    104.93 o 
   3   4   3       11.75        2.87      4.08 o 
   4   4   3     6024.44     5497.37     67.80 o 
   5   4   3       60.26       58.57      8.29 o 
   6   4   3     7711.83     7140.82     86.71 o 
   7   4   3      155.00      170.12     12.87 o 
   8   4   3     1368.86     1409.17     36.40 o 
   9   4   3      476.72      537.21     38.23 o 
  10   4   3        2.27       17.73     12.81 o 
 -10   5   3       65.80       56.32     22.54 o 
  -9   5   3        5.07       56.84     19.59 o 
  -8   5   3        1.73       -9.59     13.52 o 
  -7   5   3      732.08      788.68     39.92 o 
  -6   5   3      997.80     1124.95     65.88 o 
  -5   5   3      958.72      937.72     30.38 o 
  -4   5   3     2180.07     2122.14     39.51 o 
  -3   5   3      148.76      180.77      8.42 o 
  -2   5   3     4321.92     4363.53     45.30 o 
  -1   5   3     2492.60     2669.84     28.01 o 
   0   5   3     4131.46     4338.99     37.45 o 
   1   5   3     4933.05     4957.45     43.58 o 
   2   5   3     3204.02     3214.28     39.13 o 
   3   5   3     7888.52     7777.70     80.37 o 
   4   5   3       61.60       73.54      8.29 o 
   5   5   3     3780.11     3893.03     57.66 o 
   6   5   3      334.91      407.61     18.21 o 
   7   5   3     1763.07     1751.65     67.18 o 
   8   5   3      743.90      758.08     32.82 o 
   9   5   3      302.91      270.29     23.32 o 
  -9   6   3       26.91       30.16     20.30 o 
  -8   6   3        0.13        8.70     21.04 o 
  -7   6   3      189.23      208.25     30.29 o 
  -6   6   3       30.33       21.51     16.35 o 
  -5   6   3      131.25      184.47     15.06 o 
  -4   6   3        7.80       21.63      8.45 o 
  -3   6   3     3022.84     3163.16     48.40 o 
  -2   6   3     1787.29     1887.68     31.74 o 
  -1   6   3     6856.61     6757.25     55.60 o 
   0   6   3     4890.62     5072.65     42.50 o 
   1   6   3     1298.01     1217.58     20.45 o 
   2   6   3     7304.85     7265.73     66.09 o 
   3   6   3      260.22      269.15     10.89 o 
   4   6   3     5907.85     6038.20     70.69 o 
   5   6   3       99.22      100.55     11.65 o 
   6   6   3     3517.92     3579.37     65.29 o 
   7   6   3      271.28      302.06     29.63 o 
   8   6   3      712.46      761.86     39.34 o 
  -8   7   3       16.87       50.77     21.78 o 
  -7   7   3      150.58      114.73     25.66 o 
  -6   7   3       22.02       20.93     17.08 o 
  -5   7   3       52.10       32.18     13.32 o 
  -4   7   3       84.25       85.74     13.05 o 
  -3   7   3      183.91      163.24     13.50 o 
  -2   7   3      404.05      365.39     17.33 o 
  -1   7   3      162.04      188.14     11.27 o 
   0   7   3        0.69       10.13      5.51 o 
   1   7   3      291.87      292.76     11.15 o 
   2   7   3       60.83       54.72      7.98 o 
   3   7   3      235.73      257.51     14.36 o 
   4   7   3       42.29       38.67      9.77 o 
   5   7   3       49.90       48.27     13.89 o 
   6   7   3        6.53        8.37     12.07 o 
   7   7   3      117.71      127.37     19.28 o 
  -6   8   3        8.30        1.33     17.40 o 
  -5   8   3      138.20      184.37     20.44 o 
  -4   8   3       22.59       29.11     12.01 o 
  -3   8   3     1138.11     1213.25     46.68 o 
  -2   8   3      115.90      148.16     13.68 o 
  -1   8   3     1119.04     1265.65     36.25 o 
   0   8   3     1328.34     1495.89     41.94 o 
   1   8   3      390.64      370.78     16.67 o 
   2   8   3     1835.01     1924.76     43.98 o 
   3   8   3       51.44       28.32     13.91 o 
   4   8   3     1187.56     1264.53     44.06 o 
   5   8   3        0.18       -0.23     13.09 o 
  -3   9   3       42.74       39.67     16.03 o 
  -2   9   3        2.04        2.01     10.80 o 
  -1   9   3       49.27       48.31     15.56 o 
   0   9   3        4.21       17.45     15.55 o 
   1   9   3       22.72      -11.15     21.04 o 
   2   9   3        5.03       20.29     20.14 o 
 -12   0   4       93.41       87.33     32.58 o 
 -11   0   4     3443.33     3229.89    120.03 o 
 -10   0   4     1460.29     1536.08     51.33 o 
  -9   0   4     3201.35     3123.54     59.63 o 
  -8   0   4     3247.43     3320.56     59.32 o 
  -7   0   4     8157.12     8025.61    111.13 o 
  -6   0   4     6513.94     6521.34     90.89 o 
  -5   0   4    18849.32    19403.94    287.51 o 
  -4   0   4    26194.57    27756.44    332.40 o 
  -3   0   4     4697.43     5396.09     70.80 o 
  -2   0   4     2172.12     2361.79     40.56 o 
  -1   0   4     3655.01     4158.65     67.00 o 
   0   0   4      681.14     1010.90     23.62 o 
   1   0   4     1023.61     1351.53     31.50 o 
   2   0   4      513.40      899.09     65.66 o 
   3   0   4    11318.35    12612.37    116.78 o 
   4   0   4     3213.15     3215.82     41.79 o 
   5   0   4     7982.49     7879.43     80.18 o 
   6   0   4      777.62      869.73     23.02 o 
   7   0   4     9095.68     8656.31     91.00 o 
   8   0   4      160.07      123.82     15.26 o 
   9   0   4    12454.37    12276.67    202.63 o 
  10   0   4      479.29      529.10     31.15 o 
  11   0   4     1998.07     2103.08     64.58 o 
 -12   1   4        2.96        4.71     14.54 o 
 -11   1   4       46.25       32.15     13.43 o 
 -10   1   4        1.38        7.03      6.50 o 
  -9   1   4      710.54      804.39     19.38 o 
  -8   1   4      624.89      600.05     14.37 o 
  -7   1   4      943.08      873.71     16.36 o 
  -6   1   4       46.18       42.42      4.65 o 
  -5   1   4      416.50      397.78     13.08 o 
  -4   1   4      932.11     1101.23     16.69 o 
  -3   1   4      328.82      300.65     10.48 o 
  -2   1   4     8287.38     9829.56     86.51 o 
  -1   1   4     9189.58    10277.68    160.61 o 
   0   1   4     6722.25     7027.06     80.65 o 
   1   1   4      403.45      780.58     21.38 o 
   2   1   4      263.66      240.53      7.63 o 
   3   1   4      361.98      386.00      9.99 o 
   4   1   4       18.87       37.18      4.72 o 
   5   1   4      388.24      343.07      8.21 o 
   6   1   4     1306.15     1317.14     17.18 o 
   7   1   4        1.61       -1.13      4.15 o 
   8   1   4       98.77      120.71      8.91 o 
   9   1   4       84.25       96.76      9.48 o 
  10   1   4      243.13      223.83     16.50 o 
  11   1   4       57.99       77.85     12.99 o 
 -12   2   4      163.20      123.08     18.61 o 
 -11   2   4     2151.36     2145.75     98.84 o 
 -10   2   4      674.27      657.87     34.12 o 
  -9   2   4     5644.53     5945.99     75.18 o 
  -8   2   4      575.66      572.16     17.22 o 
  -7   2   4     5653.90     5468.52     64.42 o 
  -6   2   4     6785.27     6923.25    101.59 o 
  -5   2   4    10832.87    11429.35    113.21 o 
  -4   2   4    17735.09    18668.18    160.90 o 
  -3   2   4     3209.31     3380.03     32.65 o 
  -2   2   4    12619.86    13314.83    105.60 o 
  -1   2   4    11543.39    12703.92     87.62 o 
   0   2   4      335.99      460.41      8.01 o 
   1   2   4     2304.60     2474.64     26.02 o 
   2   2   4      296.59      290.88      7.56 o 
   3   2   4     1369.64     1213.30     17.49 o 
   4   2   4        7.67       15.49      5.65 o 
   5   2   4     1484.54     1377.25     34.92 o 
   6   2   4     3616.10     3571.21     40.46 o 
   7   2   4     6439.33     6147.97     62.24 o 
   8   2   4      834.72      837.85     27.40 o 
   9   2   4     6075.53     5571.21     63.83 o 
  10   2   4       83.08       95.32     12.42 o 
  11   2   4     1725.87     1879.58    132.65 o 
 -11   3   4       11.44       22.34     12.66 o 
 -10   3   4     1351.47     1344.75     41.96 o 
  -9   3   4      220.49      246.14     16.62 o 
  -8   3   4     2862.21     2576.68     48.32 o 
  -7   3   4     1512.11     1456.01     32.88 o 
  -6   3   4      713.80      679.94     20.74 o 
  -5   3   4     3926.61     3958.10     48.34 o 
  -4   3   4       71.82      108.11      5.70 o 
  -3   3   4      358.42      310.19      9.20 o 
  -2   3   4     1446.28     1476.36     16.79 o 
  -1   3   4      212.03      179.30      7.13 o 
   0   3   4       99.37      129.62      4.94 o 
   1   3   4      569.85      686.07     11.19 o 
   2   3   4     3647.84     4253.16     41.36 o 
   3   3   4      836.04      850.98     16.94 o 
   4   3   4     2651.73     2762.81     47.41 o 
   5   3   4      944.59      857.68     21.53 o 
   6   3   4     3975.50     3760.07     53.49 o 
   7   3   4      293.36      343.66     13.93 o 
   8   3   4     2294.37     2155.26     36.11 o 
   9   3   4       40.68       46.54     11.24 o 
  10   3   4      886.15      858.72     28.65 o 
 -11   4   4     1102.24     1108.98     50.63 o 
 -10   4   4       27.34       20.88     17.15 o 
  -9   4   4     2695.03     2497.52     96.65 o 
  -8   4   4      489.45      483.23     26.48 o 
  -7   4   4     2918.74     2891.96     61.93 o 
  -6   4   4     2798.19     2834.78     49.67 o 
  -5   4   4     4290.83     4200.41     62.73 o 
  -4   4   4     7993.97     8302.12     80.49 o 
  -3   4   4     1224.09     1189.79     19.99 o 
  -2   4   4     4234.90     4242.67     41.72 o 
  -1   4   4      134.66      143.04      5.51 o 
   0   4   4      422.07      342.12      9.61 o 
   1   4   4      597.43      640.67     11.15 o 
   2   4   4       39.32       54.23      5.46 o 
   3   4   4      120.85      134.75      7.39 o 
   4   4   4      311.48      334.59     12.62 o 
   5   4   4        2.85       -7.42      4.95 o 
   6   4   4     1591.04     1684.32     30.57 o 
   7   4   4      545.53      502.56     17.37 o 
   8   4   4      219.35      220.46     14.96 o 
   9   4   4     1344.23     1342.71     45.87 o 
  10   4   4        0.63        6.05     12.08 o 
 -10   5   4      850.59      872.99     50.09 o 
  -9   5   4       74.39      106.18     22.69 o 
  -8   5   4     2317.62     2285.03     73.79 o 
  -7   5   4      978.17     1022.26     37.16 o 
  -6   5   4     1517.92     1484.23     42.66 o 
  -5   5   4     1545.10     1558.36     35.41 o 
  -4   5   4      770.48      787.50     27.86 o 
  -3   5   4      286.53      234.75     10.14 o 
  -2   5   4     1823.19     1887.94     22.43 o 
  -1   5   4      362.69      280.36      7.83 o 
   0   5   4      281.71      349.06      9.58 o 
   1   5   4       34.50       58.00      5.15 o 
   2   5   4      783.44      815.09     15.66 o 
   3   5   4     1127.73     1002.77     17.84 o 
   4   5   4     1138.80     1143.43     24.05 o 
   5   5   4      753.63      759.05     20.59 o 
   6   5   4     3301.65     3379.07     48.38 o 
   7   5   4      386.70      359.99     25.59 o 
   8   5   4      668.06      726.17     33.48 o 
   9   5   4       41.58       16.80     12.62 o 
  -9   6   4      545.49      561.10     43.30 o 
  -8   6   4        0.24       -3.05     14.74 o 
  -7   6   4      190.83      156.92     25.12 o 
  -6   6   4      178.05      183.85     31.18 o 
  -5   6   4      378.14      298.65     18.14 o 
  -4   6   4      626.40      536.92     34.14 o 
  -3   6   4       13.41       18.50      7.88 o 
  -2   6   4      101.55       97.11      8.14 o 
  -1   6   4      134.57      141.45      7.19 o 
   0   6   4      499.99      421.29     11.15 o 
   1   6   4      163.60      187.76      9.11 o 
   2   6   4       17.26       10.31      5.75 o 
   3   6   4      639.08      573.43     16.10 o 
   4   6   4       52.78       57.93      8.91 o 
   5   6   4        1.77        9.91      7.37 o 
   6   6   4       20.84       20.94     10.51 o 
   7   6   4       11.20      -11.34     10.08 o 
   8   6   4      140.00      131.49     23.73 o 
  -8   7   4     1142.25     1247.06     72.19 o 
  -7   7   4      860.18      855.27     50.26 o 
  -6   7   4      671.80      644.84     42.30 o 
  -5   7   4     1039.77     1084.98     49.98 o 
  -4   7   4      308.43      272.20     29.00 o 
  -3   7   4      379.16      341.60     17.26 o 
  -2   7   4        5.26       10.28      7.14 o 
  -1   7   4      766.59      658.32     23.49 o 
   0   7   4        5.87        0.56      6.06 o 
   1   7   4       87.34       79.60      8.66 o 
   2   7   4       57.66       44.96      7.75 o 
   3   7   4      816.78      829.41     22.93 o 
   4   7   4      195.39      237.97     15.87 o 
   5   7   4      458.60      445.64     29.24 o 
   6   7   4      602.86      601.27     31.75 o 
   7   7   4       77.25       73.14     16.91 o 
  -6   8   4       12.72      -12.29     16.48 o 
  -5   8   4        7.38       31.65     12.41 o 
  -4   8   4        3.83        9.81     12.04 o 
  -3   8   4       14.67       14.31     10.47 o 
  -2   8   4       11.17       22.76     11.19 o 
  -1   8   4       42.86       49.16     14.37 o 
   0   8   4        0.03        3.01     11.63 o 
   1   8   4      160.70      153.33     13.52 o 
   2   8   4        1.30       11.39     10.32 o 
   3   8   4       11.50       44.67     14.44 o 
   4   8   4       24.83       14.96     12.89 o 
   5   8   4        1.41        0.31     12.12 o 
  -3   9   4      154.31      145.89     17.91 o 
  -2   9   4        1.41      -10.68     13.63 o 
  -1   9   4      149.45      137.27     19.53 o 
   0   9   4        4.70        0.07     11.84 o 
   1   9   4       30.90       63.50     30.55 o 
   2   9   4       41.42       40.58     14.95 o 
 -12   1   5       24.44       41.58     17.19 o 
 -11   1   5       22.47       34.83     13.06 o 
 -10   1   5      363.09      412.91     18.40 o 
  -9   1   5     2896.75     2924.66     45.22 o 
  -8   1   5     2569.05     2542.47     31.80 o 
  -7   1   5    20906.23    20371.11    175.49 o 
  -6   1   5      727.90      705.25     13.95 o 
  -5   1   5    52397.59    52509.11    557.12 o 
  -4   1   5    27952.51    29523.99    246.52 o 
  -3   1   5    42604.93    43236.89    332.41 o 
  -2   1   5    69886.05    69059.57    496.33 o 
  -1   1   5   105483.35   100127.54   2458.63 o 
   0   1   5   113431.91   102742.13   3886.51 o 
   1   1   5    27978.48    30250.08    234.19 o 
   2   1   5    82601.50    80142.52    561.27 o 
   3   1   5      119.01      112.02      8.20 o 
   4   1   5    35237.99    35286.84    221.30 o 
   5   1   5     2610.00     2623.89     24.32 o 
   6   1   5     3262.61     3246.26     31.93 o 
   7   1   5      854.15      790.07     16.03 o 
   8   1   5     2026.19     2072.73     28.33 o 
   9   1   5      763.74      831.34     26.10 o 
  10   1   5        4.54       12.06      8.84 o 
  11   1   5       94.19      105.04     16.49 o 
 -12   2   5        0.76       -1.60     12.17 o 
 -11   2   5       91.22       76.69     18.85 o 
 -10   2   5     1180.90     1227.74     32.66 o 
  -9   2   5       42.66       40.57      8.52 o 
  -8   2   5     1625.55     1609.90     38.60 o 
  -7   2   5      610.19      682.92     20.53 o 
  -6   2   5     3375.51     3381.91     40.81 o 
  -5   2   5     1148.57     1230.51     28.58 o 
  -4   2   5     6223.71     6005.35     58.61 o 
  -3   2   5     6208.60     6855.18     60.62 o 
  -2   2   5     1898.44     1569.81     17.20 o 
  -1   2   5    13491.43    13455.60     96.58 o 
   0   2   5     3014.98     2888.10     26.12 o 
   1   2   5    11794.32    11379.55     92.80 o 
   2   2   5      349.85      441.16      9.49 o 
   3   2   5     7647.25     7886.13     69.02 o 
   4   2   5      115.45      123.24      9.08 o 
   5   2   5     3049.42     3000.91     32.21 o 
   6   2   5      371.02      310.85     10.36 o 
   7   2   5        8.94        4.78      4.70 o 
   8   2   5      423.17      394.42     13.18 o 
   9   2   5      201.09      175.05     13.04 o 
  10   2   5       28.60       34.42     10.39 o 
  11   2   5       41.27       34.18     31.12 o 
 -11   3   5       14.20       14.64     17.04 o 
 -10   3   5      409.19      391.07     26.72 o 
  -9   3   5      721.93      737.14     31.05 o 
  -8   3   5     1126.83     1112.33     29.61 o 
  -7   3   5     4839.56     4952.55     71.76 o 
  -6   3   5        1.22       -4.13      5.07 o 
  -5   3   5    12890.80    12758.37    129.20 o 
  -4   3   5     1900.63     1739.84     23.92 o 
  -3   3   5    11990.26    11548.87     89.55 o 
  -2   3   5     6504.34     6442.09     49.58 o 
  -1   3   5    14529.28    14828.10    103.47 o 
   0   3   5    16154.43    16916.95    110.69 o 
   1   3   5     8725.86     8761.73     68.78 o 
   2   3   5    41086.45    41014.96    309.99 o 
   3   3   5      332.02      337.90     11.22 o 
   4   3   5    13095.92    13227.33    121.90 o 
   5   3   5       47.21       58.03     15.92 o 
   6   3   5     1608.43     1604.73     32.21 o 
   7   3   5     1303.96     1288.58     26.17 o 
   8   3   5     1266.89     1223.25     29.33 o 
   9   3   5      271.68      293.01     17.96 o 
  10   3   5       21.97       68.53     12.83 o 
 -11   4   5      211.47      218.79     22.95 o 
 -10   4   5      742.60      715.62     43.88 o 
  -9   4   5       38.49       43.59     18.28 o 
  -8   4   5     1580.98     1759.54     48.38 o 
  -7   4   5       41.13       76.37     21.32 o 
  -6   4   5     3430.95     3602.25     57.76 o 
  -5   4   5      392.63      424.58     17.59 o 
  -4   4   5    12355.40    12486.98    114.13 o 
  -3   4   5     4689.67     4625.37     45.61 o 
  -2   4   5    16172.04    16439.58    116.71 o 
  -1   4   5    21343.78    21759.09    136.68 o 
   0   4   5     1637.04     1661.81     19.33 o 
   1   4   5     9828.65     9282.71     69.82 o 
   2   4   5      251.97      197.01      7.44 o 
   3   4   5     7516.66     6879.16     71.67 o 
   4   4   5       82.85      125.72      8.93 o 
   5   4   5     4255.20     4359.47     53.85 o 
   6   4   5     1087.30     1026.70     23.83 o 
   7   4   5       25.98       39.11      8.10 o 
   8   4   5      476.17      417.20     34.39 o 
   9   4   5       86.30       70.85     12.89 o 
  10   4   5        0.13       -2.04     11.43 o 
 -10   5   5       20.95       11.36     23.39 o 
  -9   5   5       24.18       43.06     25.10 o 
  -8   5   5      970.25      945.75     53.49 o 
  -7   5   5      455.25      442.28     25.52 o 
  -6   5   5       51.09       57.36     12.73 o 
  -5   5   5      859.92      871.13     26.22 o 
  -4   5   5       34.03       43.17      7.44 o 
  -3   5   5     5116.60     5107.51     52.38 o 
  -2   5   5      205.43      202.90      7.58 o 
  -1   5   5     5217.17     5016.05     38.61 o 
   0   5   5     1818.16     1657.26     20.93 o 
   1   5   5     2630.65     2596.54     30.09 o 
   2   5   5     5766.12     5887.48     54.47 o 
   3   5   5       65.87       43.57      7.24 o 
   4   5   5     1653.39     1520.56     35.98 o 
   5   5   5       30.51       38.67      8.20 o 
   6   5   5      323.44      303.19     15.12 o 
   7   5   5      364.08      322.25     17.46 o 
   8   5   5       96.94      141.12     18.51 o 
   9   5   5       95.78      135.64     19.80 o 
  -9   6   5       40.42       34.35     19.81 o 
  -8   6   5      488.51      563.67     41.31 o 
  -7   6   5        4.17        7.64     15.13 o 
  -6   6   5     1374.41     1551.84     58.39 o 
  -5   6   5        2.12        8.12      8.73 o 
  -4   6   5     6376.54     6388.03     91.88 o 
  -3   6   5     1174.17     1279.13     28.90 o 
  -2   6   5     5674.24     5772.00     58.53 o 
  -1   6   5     4593.36     4711.39     42.98 o 
   0   6   5     1926.25     1934.74     25.03 o 
   1   6   5     3471.52     3569.72     40.36 o 
   2   6   5      799.46      698.86     17.25 o 
   3   6   5     2127.92     2153.15     32.16 o 
   4   6   5      254.43      234.62     14.96 o 
   5   6   5     1953.45     1961.14     36.08 o 
   6   6   5      186.29      167.91     17.06 o 
   7   6   5      683.80      775.47     34.70 o 
   8   6   5      175.62      195.86     30.96 o 
  -8   7   5      156.25      117.09     26.09 o 
  -7   7   5       23.81       25.64     19.40 o 
  -6   7   5      176.16      191.51     40.05 o 
  -5   7   5       18.54       31.42     12.83 o 
  -4   7   5       89.50       90.82     21.29 o 
  -3   7   5      288.21      232.71     15.10 o 
  -2   7   5      208.82      176.99     11.57 o 
  -1   7   5      665.20      534.46     16.97 o 
   0   7   5        4.76        8.47      7.05 o 
   1   7   5      188.74      163.32     11.74 o 
   2   7   5       76.09       39.46      8.48 o 
   3   7   5       57.05       45.34      9.33 o 
   4   7   5      208.13      171.86     14.34 o 
   5   7   5       47.47       49.03     14.16 o 
   6   7   5       55.75       35.24     14.09 o 
   7   7   5       28.95       13.02     13.75 o 
  -6   8   5      377.80      419.02     34.35 o 
  -5   8   5      105.35       67.16     14.47 o 
  -4   8   5     1185.18     1257.95     37.58 o 
  -3   8   5      214.97      250.85     18.61 o 
  -2   8   5     1016.12     1081.46     33.59 o 
  -1   8   5     1286.76     1390.79     43.95 o 
   0   8   5      435.41      415.25     42.99 o 
   1   8   5      994.81     1043.62     28.21 o 
   2   8   5      179.90      182.40     21.28 o 
   3   8   5      667.14      692.75     44.35 o 
   4   8   5       18.00        9.81     12.91 o 
   5   8   5      571.13      630.80     34.38 o 
  -2   9   5       12.28       35.72     14.76 o 
  -1   9   5        1.04        7.52     13.15 o 
   0   9   5        2.34       33.09     14.29 o 
   1   9   5        4.20       90.50     33.72 o 
 -12   0   6     2220.51     2210.80    100.13 o 
 -11   0   6      723.35      621.34     50.32 o 
 -10   0   6     2889.42     2738.12     57.53 o 
  -9   0   6        2.69       -4.84      7.42 o 
  -8   0   6     3886.05     3835.51     65.65 o 
  -7   0   6       99.42       94.57      9.95 o 
  -6   0   6     1247.63     1255.01     28.25 o 
  -5   0   6     1733.32     1817.62     40.50 o 
  -4   0   6      715.56      769.50     32.50 o 
  -3   0   6     3596.21     3669.49     51.30 o 
  -2   0   6      254.87      204.88      7.07 o 
  -1   0   6    42236.87    44507.84    464.66 o 
   0   0   6      568.81      663.15     16.64 o 
   1   0   6    47098.10    46064.37    547.10 o 
   2   0   6    13358.76    12174.39    127.20 o 
   3   0   6    22657.08    22968.79    206.56 o 
   4   0   6    11741.97    10723.84    104.00 o 
   5   0   6    28012.23    29056.30    262.67 o 
   6   0   6    31285.33    29552.71    268.93 o 
   7   0   6     6338.68     6339.00     72.06 o 
   8   0   6    22705.61    21257.60    271.41 o 
   9   0   6       53.08       86.88     16.79 o 
  10   0   6     3749.15     3903.96    171.11 o 
  11   0   6      523.29      519.30     45.76 o 
 -12   1   6       19.28       10.42     16.17 o 
 -11   1   6      194.12      184.32     17.95 o 
 -10   1   6      161.34      176.24     14.91 o 
  -9   1   6      532.27      528.59     17.84 o 
  -8   1   6      397.36      401.97     13.76 o 
  -7   1   6       96.12      107.37      8.23 o 
  -6   1   6     1452.14     1638.87     28.22 o 
  -5   1   6       29.61       43.82      5.62 o 
  -4   1   6      123.49      146.01      5.94 o 
  -3   1   6      121.38       98.06      6.42 o 
  -2   1   6    28245.96    31093.03    225.72 o 
  -1   1   6    30617.09    32139.86    235.10 o 
   0   1   6     7876.31     8457.18     70.30 o 
   1   1   6     1187.05     1272.32     16.01 o 
   2   1   6     4254.57     3790.71     36.44 o 
   3   1   6     5018.24     4930.54     39.41 o 
   4   1   6     4313.83     4921.56     38.11 o 
   5   1   6      446.83      422.85      8.78 o 
   6   1   6       66.15       72.83      6.03 o 
   7   1   6      250.71      209.84     10.65 o 
   8   1   6       28.13       21.02      6.23 o 
   9   1   6      405.98      421.46     22.89 o 
  10   1   6        2.64      -11.85      8.79 o 
  11   1   6      208.04      202.68     20.51 o 
 -12   2   6     1541.99     1473.06     46.86 o 
 -11   2   6      253.97      239.09     21.19 o 
 -10   2   6     1227.57     1280.41     39.62 o 
  -9   2   6      654.40      606.07     22.19 o 
  -8   2   6     2082.21     2029.74     39.55 o 
  -7   2   6      134.36      124.64      8.69 o 
  -6   2   6      452.23      468.67     11.34 o 
  -5   2   6      817.67      845.84     15.72 o 
  -4   2   6     3366.04     3816.43     40.28 o 
  -3   2   6      812.79      858.01     12.24 o 
  -2   2   6      216.63      234.33      4.58 o 
  -1   2   6    38287.39    39784.14    251.95 o 
   0   2   6     3243.47     3099.57     27.66 o 
   1   2   6    14185.61    15200.45    113.07 o 
   2   2   6     9183.53     9804.39     82.18 o 
   3   2   6    17855.14    18120.14    160.10 o 
   4   2   6    15681.18    15595.34    118.28 o 
   5   2   6    15270.79    15406.53    118.87 o 
   6   2   6    18818.71    17882.88    137.59 o 
   7   2   6     1576.08     1603.63     24.14 o 
   8   2   6     8120.72     8256.30     81.28 o 
   9   2   6       64.37       90.38     11.00 o 
  10   2   6     2059.75     2092.22     52.65 o 
 -11   3   6      407.13      436.06     27.17 o 
 -10   3   6       52.17       70.51     20.60 o 
  -9   3   6       22.49        8.88     10.77 o 
  -8   3   6     1310.49     1310.14     39.13 o 
  -7   3   6       48.95       50.73      8.60 o 
  -6   3   6      255.47      253.78     13.89 o 
  -5   3   6      101.15       91.69      6.97 o 
  -4   3   6     2447.63     3061.74     32.91 o 
  -3   3   6      309.28      366.27      8.35 o 
  -2   3   6      192.60      219.33      5.78 o 
  -1   3   6      613.26      742.98      9.58 o 
   0   3   6     6273.63     6614.74     48.10 o 
   1   3   6       15.52       18.80      3.50 o 
   2   3   6    14698.02    14162.00    126.63 o 
   3   3   6     2569.61     2462.58     35.38 o 
   4   3   6     7403.37     7424.49     69.61 o 
   5   3   6     8140.40     7644.81     72.96 o 
   6   3   6     2079.40     2088.57     30.70 o 
   7   3   6     1965.93     1998.86     33.96 o 
   8   3   6      755.43      749.01     25.70 o 
   9   3   6     1512.42     1486.87     36.71 o 
  10   3   6       14.19       12.52      9.97 o 
 -11   4   6       21.17       17.52     17.92 o 
 -10   4   6      136.79      157.14     29.66 o 
  -9   4   6       48.97       52.18     28.08 o 
  -8   4   6     1016.96     1045.40     36.86 o 
  -7   4   6       53.83       62.32     13.00 o 
  -6   4   6     1810.31     1746.18     43.93 o 
  -5   4   6       11.45        6.99      8.09 o 
  -4   4   6      156.65      173.09      8.56 o 
  -3   4   6       82.59      100.84      7.60 o 
  -2   4   6      446.80      430.61      9.41 o 
  -1   4   6     4145.01     4099.41     32.83 o 
   0   4   6        6.84       -1.90      2.86 o 
   1   4   6     1144.22     1143.39     15.50 o 
   2   4   6     1285.71     1306.06     18.59 o 
   3   4   6     2241.62     2280.21     33.16 o 
   4   4   6     2232.64     2373.10     49.35 o 
   5   4   6     2909.69     2861.29     41.26 o 
   6   4   6     1477.20     1395.54     27.97 o 
   7   4   6      107.09      117.53     19.25 o 
   8   4   6     2204.87     2189.96     46.03 o 
   9   4   6       18.49       28.98     11.05 o 
 -10   5   6       70.91       46.65     19.24 o 
  -9   5   6      753.84      695.01     43.39 o 
  -8   5   6      361.42      437.21     34.69 o 
  -7   5   6        0.54       -1.53     10.70 o 
  -6   5   6      144.69      150.72     16.33 o 
  -5   5   6      235.69      272.13     16.07 o 
  -4   5   6      206.13      285.50     20.73 o 
  -3   5   6      419.67      427.45     12.53 o 
  -2   5   6      741.01      854.55     14.83 o 
  -1   5   6       40.92       46.39      4.25 o 
   0   5   6     2322.35     2481.51     27.10 o 
   1   5   6      485.49      538.09     13.69 o 
   2   5   6     5858.15     6063.83     74.20 o 
   3   5   6     4714.95     5037.52     59.78 o 
   4   5   6     2304.73     2330.70     36.83 o 
   5   5   6     2797.69     2979.64     44.36 o 
   6   5   6       34.48       21.09      7.58 o 
   7   5   6     2386.51     2297.48     55.69 o 
   8   5   6       66.41       73.78     15.36 o 
   9   5   6     1337.13     1283.72     44.58 o 
  -9   6   6       22.34       33.73     19.68 o 
  -8   6   6      212.01      220.31     29.65 o 
  -7   6   6        0.42       -9.15     14.06 o 
  -6   6   6       13.25       12.00     23.83 o 
  -5   6   6       48.85       47.33     11.18 o 
  -4   6   6       18.22       13.99      8.29 o 
  -3   6   6       71.77       72.25      9.92 o 
  -2   6   6       38.61       41.26      7.33 o 
  -1   6   6       83.49       83.65      7.02 o 
   0   6   6      163.65      139.78      8.23 o 
   1   6   6       33.23       29.28      7.78 o 
   2   6   6      201.69      178.12     10.15 o 
   3   6   6      185.86      164.94     14.20 o 
   4   6   6      735.03      663.22     20.29 o 
   5   6   6      340.63      361.15     16.77 o 
   6   6   6      147.21      142.19     15.52 o 
   7   6   6       45.61       38.95     18.32 o 
   8   6   6      122.82       76.88     26.34 o 
  -8   7   6      264.84      220.01     32.53 o 
  -7   7   6        3.65      -10.47     15.64 o 
  -6   7   6       52.85       93.96     16.88 o 
  -5   7   6        1.37        3.66      9.62 o 
  -4   7   6       57.84       89.63     13.68 o 
  -3   7   6       39.68       20.57      8.11 o 
  -2   7   6       15.53       50.60      8.51 o 
  -1   7   6      298.38      306.57     14.39 o 
   0   7   6      816.42      903.13     22.78 o 
   1   7   6       10.94       18.16      7.39 o 
   2   7   6     1608.59     1735.99     37.09 o 
   3   7   6      811.35      823.34     26.32 o 
   4   7   6      303.28      360.72     18.54 o 
   5   7   6     1213.05     1297.27     45.37 o 
   6   7   6       69.46       58.51     17.13 o 
  -6   8   6        1.95        2.74     11.11 o 
  -5   8   6        0.59        1.33     11.44 o 
  -4   8   6        5.75       11.73     10.90 o 
  -3   8   6       11.16       15.24      9.35 o 
  -2   8   6        0.67       18.63     12.45 o 
  -1   8   6        0.57       -1.05     11.14 o 
   0   8   6       41.06       26.46      9.43 o 
   1   8   6        1.74        2.45      8.63 o 
   2   8   6       50.04       56.81     12.72 o 
   3   8   6        4.86       23.21     13.58 o 
   4   8   6        0.09       11.02     12.80 o 
  -2   9   6       45.48       73.19     16.99 o 
  -1   9   6       25.63       24.90     14.37 o 
   0   9   6       75.29      106.10     19.28 o 
   1   9   6       10.43        1.01     26.62 o 
 -12   1   7      231.40      232.06     27.68 o 
 -11   1   7     2851.38     2677.85     75.09 o 
 -10   1   7     3313.14     2980.25     47.64 o 
  -9   1   7     2043.79     2016.61     32.96 o 
  -8   1   7    23448.79    22975.70    219.91 o 
  -7   1   7      217.76      254.08     10.91 o 
  -6   1   7    34037.09    33150.53    303.01 o 
  -5   1   7     1690.47     1660.64     28.53 o 
  -4   1   7    36438.82    36821.30    305.07 o 
  -3   1   7     7382.93     6997.48     59.13 o 
  -2   1   7   100940.02    99783.44    722.78 o 
  -1   1   7    14999.79    14739.71    117.43 o 
   0   1   7    13010.33    12792.30     90.23 o 
   1   1   7    30087.54    29320.88    206.43 o 
   2   1   7      298.19      396.57      8.24 o 
   3   1   7     5982.73     5835.38     43.05 o 
   4   1   7      631.21      750.13     11.10 o 
   5   1   7       20.26       28.57      3.72 o 
   6   1   7        3.15        5.29      4.11 o 
   7   1   7        1.27       19.18      7.59 o 
   8   1   7       88.02      118.79     13.74 o 
   9   1   7      633.05      664.51     27.89 o 
  10   1   7      282.16      282.77     24.82 o 
 -12   2   7      414.25      409.73     27.65 o 
 -11   2   7      143.30      131.21     17.63 o 
 -10   2   7      491.06      479.46     25.59 o 
  -9   2   7       96.15      102.95     11.45 o 
  -8   2   7      355.38      377.85     16.65 o 
  -7   2   7     2792.71     2709.21     38.95 o 
  -6   2   7      158.22      119.52     10.67 o 
  -5   2   7    11990.44    11836.68    107.77 o 
  -4   2   7      562.53      487.22     17.85 o 
  -3   2   7    11782.22    12025.05     97.54 o 
  -2   2   7     2607.59     2547.13     36.97 o 
  -1   2   7     1730.22     1563.47     14.94 o 
   0   2   7     4732.00     4968.50     39.10 o 
   1   2   7       42.47       25.12      2.95 o 
   2   2   7     1777.50     1591.14     22.42 o 
   3   2   7     3033.16     3558.80     37.78 o 
   4   2   7     1079.35     1044.78     16.26 o 
   5   2   7      372.28      348.01     10.48 o 
   6   2   7      200.18      184.77     12.54 o 
   7   2   7      277.20      261.48     11.64 o 
   8   2   7       86.33       78.56      9.58 o 
   9   2   7       24.60       16.59      8.25 o 
  10   2   7      123.45      114.90     17.16 o 
 -11   3   7     1089.56     1062.96     39.55 o 
 -10   3   7      680.26      743.97     41.53 o 
  -9   3   7     1221.53     1178.91     39.21 o 
  -8   3   7     6849.87     6680.20    108.21 o 
  -7   3   7       87.52       85.01      9.42 o 
  -6   3   7    12729.72    12432.32    126.01 o 
  -5   3   7     1421.68     1442.56     22.11 o 
  -4   3   7    13753.17    13752.94    113.35 o 
  -3   3   7     3422.41     3423.63     32.27 o 
  -2   3   7    25451.94    25910.26    175.92 o 
  -1   3   7    11423.11    10941.90     71.90 o 
   0   3   7     9801.34    10282.38     75.42 o 
   1   3   7     8746.12     8356.43     67.09 o 
   2   3   7        0.76        7.87      5.10 o 
   3   3   7      455.53      305.27     10.01 o 
   4   3   7        0.48        3.57      4.42 o 
   5   3   7       48.29       19.89      5.91 o 
   6   3   7      480.11      464.48     14.67 o 
   7   3   7      428.43      411.43     14.78 o 
   8   3   7       43.53       43.23     11.08 o 
   9   3   7      405.81      414.80     21.24 o 
  10   3   7      128.29      100.40     14.29 o 
 -11   4   7      734.41      806.65     47.41 o 
 -10   4   7      102.62      156.04     35.30 o 
  -9   4   7     1932.60     1954.89     97.60 o 
  -8   4   7        5.47       13.65     10.44 o 
  -7   4   7     5014.01     5110.26     90.21 o 
  -6   4   7        2.37       30.44     16.13 o 
  -5   4   7    11482.10    11254.87    115.66 o 
  -4   4   7     4757.97     4949.64     53.55 o 
  -3   4   7     5963.83     5587.00     59.67 o 
  -2   4   7     7664.53     7559.11     56.25 o 
  -1   4   7      987.31      820.13     11.45 o 
   0   4   7     2418.99     2153.32     28.45 o 
   1   4   7     2241.65     2171.84     23.24 o 
   2   4   7     2031.20     1794.45     27.91 o 
   3   4   7      228.24      214.99     10.60 o 
   4   4   7     1021.81      887.65     20.60 o 
   5   4   7      253.56      209.56     15.79 o 
   6   4   7        3.90       -3.80      5.79 o 
   7   4   7       69.43       92.24     11.41 o 
   8   4   7       97.57      103.90     13.70 o 
   9   4   7      122.09      132.22     15.72 o 
 -10   5   7       41.09       16.59     17.45 o 
  -9   5   7      138.54      163.45     26.73 o 
  -8   5   7     1642.04     1733.41    200.90 o 
  -7   5   7        8.19       -0.14      9.66 o 
  -6   5   7     1706.44     1710.75     46.02 o 
  -5   5   7        0.10      -10.60     10.68 o 
  -4   5   7     2918.39     2683.85     42.77 o 
  -3   5   7      497.96      483.49     16.71 o 
  -2   5   7     1369.55     1321.75     18.85 o 
  -1   5   7       91.38       76.98      5.50 o 
   0   5   7      122.65      108.90      6.33 o 
   1   5   7      477.84      457.55     18.90 o 
   2   5   7        3.26        4.56      5.28 o 
   3   5   7       30.34       46.56      8.16 o 
   4   5   7        3.90        1.08      6.22 o 
   5   5   7        3.63        1.82     10.26 o 
   6   5   7       17.35       13.60      7.61 o 
   7   5   7        0.56       -3.13      9.02 o 
   8   5   7       39.07       49.16     13.15 o 
  -9   6   7      980.68     1116.64     82.01 o 
  -8   6   7        1.39       34.37     24.21 o 
  -7   6   7     2049.99     2164.35    108.31 o 
  -6   6   7       24.11        4.36     13.46 o 
  -5   6   7     4605.53     4523.50     85.55 o 
  -4   6   7     1611.89     1666.14     34.55 o 
  -3   6   7     3462.32     3309.51     45.84 o 
  -2   6   7     3894.11     3902.30     40.32 o 
  -1   6   7      732.33      707.93     16.16 o 
   0   6   7     1500.46     1427.07     37.21 o 
   1   6   7      370.16      320.92     12.41 o 
   2   6   7      708.80      588.74     19.67 o 
   3   6   7        0.10       -9.06      6.04 o 
   4   6   7      541.96      502.83     19.34 o 
   5   6   7      215.91      208.12     14.65 o 
   6   6   7       13.34       13.97     10.10 o 
   7   6   7        7.58       -0.47     11.25 o 
  -8   7   7        8.37       26.41     29.41 o 
  -7   7   7       89.91       65.99     21.19 o 
  -6   7   7       27.19       20.18     11.17 o 
  -5   7   7      156.97      170.26     17.20 o 
  -4   7   7      171.28      135.54     18.48 o 
  -3   7   7        3.89        0.57      7.63 o 
  -2   7   7       90.08       67.01      9.18 o 
  -1   7   7       19.38       14.13      7.81 o 
   0   7   7       78.44       84.65     10.21 o 
   1   7   7       49.61       50.49      9.25 o 
   2   7   7       16.41       29.32      8.74 o 
   3   7   7       21.29       15.68     13.47 o 
   4   7   7      109.24      138.14     21.24 o 
   5   7   7       18.38       12.76     12.36 o 
   6   7   7       52.78       27.70     14.86 o 
  -6   8   7        6.77       -5.92     11.37 o 
  -5   8   7      797.92      927.74     33.94 o 
  -4   8   7      323.92      325.66     19.56 o 
  -3   8   7      707.51      712.42     28.53 o 
  -2   8   7      431.30      475.11     27.90 o 
  -1   8   7       52.38       31.33     17.03 o 
   0   8   7      230.53      196.78     14.76 o 
   1   8   7       98.82       64.36     11.16 o 
   2   8   7      167.99      135.97     14.38 o 
   3   8   7       21.99       21.64     14.38 o 
   4   8   7       20.58       12.96     13.24 o 
  -2   9   7       22.78       20.77     17.17 o 
  -1   9   7       21.89       19.42     14.66 o 
   0   9   7       21.70       25.35     13.66 o 
 -12   0   8       58.95       34.10     22.56 o 
 -11   0   8        4.32        0.17     11.81 o 
 -10   0   8      127.65      102.38     13.52 o 
  -9   0   8      302.74      372.40     21.54 o 
  -8   0   8       35.36       27.95      8.49 o 
  -7   0   8      927.02      825.52     24.00 o 
  -6   0   8       18.57        5.45      9.13 o 
  -5   0   8    10781.13    10733.51    168.05 o 
  -4   0   8    14728.61    13545.04    168.57 o 
  -3   0   8    15683.45    16221.80    197.83 o 
  -2   0   8    38821.00    36577.02    379.04 o 
  -1   0   8     2810.27     2356.66     37.21 o 
   0   0   8    58659.91    60272.63    709.38 o 
   1   0   8     6237.63     5993.58     74.59 o 
   2   0   8    38598.56    38969.70    342.73 o 
   3   0   8     2328.47     1805.66     30.62 o 
   4   0   8    23357.56    22419.93    205.28 o 
   5   0   8    23224.49    22371.53    213.71 o 
   6   0   8     2103.99     2177.20     40.49 o 
   7   0   8     3090.89     3214.73     79.67 o 
   8   0   8      265.98      261.38     25.10 o 
   9   0   8     1332.99     1422.53     49.54 o 
  10   0   8        0.81       55.01     24.59 o 
 -12   1   8      149.94      120.00     22.03 o 
 -11   1   8        5.26       16.47     12.17 o 
 -10   1   8       44.58       35.74      8.53 o 
  -9   1   8        4.56       16.12      6.60 o 
  -8   1   8        0.05       -2.86      7.74 o 
  -7   1   8      734.42      728.35     17.75 o 
  -6   1   8      122.93      140.22     11.81 o 
  -5   1   8     2761.06     3121.40     35.18 o 
  -4   1   8      317.23      336.47      7.61 o 
  -3   1   8      457.48      555.15     11.06 o 
  -2   1   8       45.29       79.12      4.50 o 
  -1   1   8      712.12      955.25     11.43 o 
   0   1   8      135.31      201.90      6.52 o 
   1   1   8      803.95      857.02     11.77 o 
   2   1   8     1363.81     1483.40     17.80 o 
   3   1   8      327.37      226.57      6.56 o 
   4   1   8      336.76      310.55      7.57 o 
   5   1   8      130.50       98.41      5.33 o 
   6   1   8     1220.85     1130.62     19.32 o 
   7   1   8      558.89      570.93     14.27 o 
   8   1   8      872.55      807.35     26.12 o 
   9   1   8       56.41       40.34     12.62 o 
  10   1   8       35.19       27.61     12.41 o 
 -12   2   8        1.26       -2.24     11.71 o 
 -11   2   8       42.31       52.71     13.95 o 
 -10   2   8      109.28      125.69     14.95 o 
  -9   2   8       58.49       50.16     11.67 o 
  -8   2   8      139.87      161.38     10.51 o 
  -7   2   8      532.49      465.83     14.57 o 
  -6   2   8      144.67      163.70     13.99 o 
  -5   2   8     7157.48     7294.21     78.00 o 
  -4   2   8    12395.51    12287.12    109.33 o 
  -3   2   8     1851.25     2104.76     24.34 o 
  -2   2   8    29232.54    28257.46    211.55 o 
  -1   2   8     1694.85     1911.29     19.59 o 
   0   2   8    37429.38    37045.04    246.52 o 
   1   2   8     2772.39     2437.87     29.31 o 
   2   2   8    31468.87    31191.44    239.89 o 
   3   2   8     7346.99     6512.64     60.78 o 
   4   2   8    17829.32    17393.47    131.74 o 
   5   2   8    11828.95    11628.10     94.04 o 
   6   2   8     2502.87     2347.16     32.52 o 
   7   2   8     4308.37     4400.76     50.81 o 
   8   2   8       16.33       28.67     13.05 o 
   9   2   8     1004.36     1052.11     26.93 o 
  10   2   8       78.54       98.03     16.44 o 
 -11   3   8      152.82      152.34     23.54 o 
 -10   3   8      170.37      144.70     23.58 o 
  -9   3   8       27.13       38.33     12.70 o 
  -8   3   8      202.75      258.11     28.16 o 
  -7   3   8       86.86      133.20     19.18 o 
  -6   3   8      764.69      871.76     19.39 o 
  -5   3   8     1082.93     1062.19     20.15 o 
  -4   3   8      221.85      273.96      8.67 o 
  -3   3   8     2064.86     1873.77     19.44 o 
  -1   3   8    11896.71    11884.54     80.94 o 
   0   3   8     1113.41     1314.38     15.87 o 
   1   3   8    14605.92    14476.92    117.80 o 
   2   3   8     3051.59     2708.41     31.58 o 
   3   3   8     2764.78     2477.83     31.10 o 
   4   3   8     3155.68     3105.23     38.15 o 
   5   3   8     1244.93      972.55     20.00 o 
   6   3   8      809.62      813.51     18.87 o 
   7   3   8      849.42      763.92     19.37 o 
   8   3   8      734.98      691.47     22.74 o 
   9   3   8        0.09      -11.70      9.28 o 
  10   3   8      311.62      361.14     21.46 o 
 -11   4   8        6.65       17.03     18.42 o 
 -10   4   8        1.73       -3.87     13.85 o 
  -9   4   8       36.50       38.04     18.23 o 
  -8   4   8      380.78      454.46     25.75 o 
  -7   4   8     2435.00     2350.88     54.99 o 
  -6   4   8      912.98     1023.04     45.67 o 
  -5   4   8     3205.87     3033.48     43.39 o 
  -4   4   8     7658.59     7736.24     84.30 o 
  -3   4   8      548.59      619.09     23.77 o 
  -2   4   8    18095.15    18423.62    123.03 o 
  -1   4   8      426.04      422.60      8.57 o 
   0   4   8    11697.05    11761.24     86.47 o 
   1   4   8      699.95      709.47     13.41 o 
   2   4   8     9950.57     9364.16     92.16 o 
   3   4   8     4567.65     4474.78     53.47 o 
   4   4   8     3071.38     2993.92     42.05 o 
   5   4   8     7790.24     7765.21     84.27 o 
   6   4   8      790.00      776.08     21.38 o 
   7   4   8     2371.81     2580.16     50.25 o 
   8   4   8      172.04      199.86     17.01 o 
   9   4   8      276.51      304.06     28.80 o 
 -10   5   8       20.45       -9.23     14.90 o 
  -9   5   8       98.96      126.26     24.77 o 
  -8   5   8      196.49      263.44     29.61 o 
  -7   5   8      406.42      432.35     25.17 o 
  -6   5   8       69.15       93.97     14.76 o 
  -5   5   8     2727.91     2838.06     54.01 o 
  -4   5   8       11.02       20.43      6.10 o 
  -3   5   8     2767.45     2876.59     35.78 o 
  -2   5   8      182.85      185.41      8.12 o 
  -1   5   8     8551.23     8550.63     85.32 o 
   0   5   8      616.73      731.95     15.07 o 
   1   5   8    10767.95    10669.08     95.55 o 
   2   5   8     4178.04     4243.47     52.53 o 
   3   5   8     3777.78     3750.94     49.57 o 
   4   5   8     2819.31     2629.04     40.43 o 
   5   5   8      578.82      545.73     18.90 o 
   6   5   8     1331.79     1376.38     32.48 o 
   7   5   8      188.13      169.43     16.61 o 
   8   5   8      816.97      855.82     30.78 o 
  -9   6   8       15.90        9.05     27.38 o 
  -8   6   8       13.56       12.81     17.07 o 
  -7   6   8      157.72      176.86     26.42 o 
  -6   6   8      165.86      170.54     18.84 o 
  -5   6   8      459.25      417.73     19.12 o 
  -4   6   8       81.85      126.06     12.58 o 
  -3   6   8      356.79      292.94     17.34 o 
  -2   6   8      514.87      572.02     14.33 o 
  -1   6   8       94.15      103.93      8.61 o 
   0   6   8     1683.07     1625.77     29.54 o 
   1   6   8      101.10      121.37     14.22 o 
   2   6   8     1660.51     1585.91     27.31 o 
   3   6   8      154.21      194.54     12.52 o 
   4   6   8      390.18      360.22     21.30 o 
   5   6   8      376.96      407.63     25.48 o 
   6   6   8       15.57       17.27     10.52 o 
   7   6   8      316.52      256.76     23.64 o 
  -8   7   8      235.37      208.63     31.56 o 
  -7   7   8      274.87      289.60     32.77 o 
  -6   7   8      118.57      129.76     16.51 o 
  -5   7   8      539.61      706.71     28.94 o 
  -4   7   8       24.07       26.94     15.71 o 
  -3   7   8     2056.22     2203.14     54.00 o 
  -2   7   8       33.97       23.74      8.39 o 
  -1   7   8     2922.13     2955.44     53.94 o 
   0   7   8      227.67      256.66     14.18 o 
   1   7   8     3427.68     3544.36     50.60 o 
   2   7   8     2522.85     2598.17     45.17 o 
   3   7   8      858.47      842.02     29.47 o 
   4   7   8     1341.62     1417.70     38.96 o 
   5   7   8      199.08      192.65     18.22 o 
   6   7   8      359.26      386.06     27.99 o 
  -6   8   8        6.99        3.23     11.17 o 
  -5   8   8       18.39       -1.76      9.77 o 
  -4   8   8       49.87       67.09     14.14 o 
  -3   8   8       36.09       -0.14     15.53 o 
  -2   8   8      128.68      185.67     20.25 o 
  -1   8   8       72.87       74.48     15.77 o 
   0   8   8        3.52       14.10      8.79 o 
   1   8   8       42.85       63.59     11.58 o 
   2   8   8       10.57        5.62      8.67 o 
   3   8   8        2.19       -5.09     10.17 o 
   4   8   8       20.57        8.24     13.28 o 
 -12   1   9     1349.54     1363.31     44.48 o 
 -11   1   9     1277.05     1333.84     41.76 o 
 -10   1   9     1039.44     1042.83     30.09 o 
  -9   1   9     5451.94     5331.03     61.16 o 
  -8   1   9        6.58       13.08      5.93 o 
  -7   1   9     8673.80     8525.05     91.35 o 
  -6   1   9       26.67       40.66      5.72 o 
  -5   1   9     9297.42     9609.96     81.04 o 
  -4   1   9     1235.06     1574.35     18.54 o 
  -3   1   9     3417.87     3210.83     28.45 o 
  -2   1   9     4905.35     5203.14     38.55 o 
  -1   1   9      814.86      843.85     11.09 o 
   0   1   9      120.30      123.96      5.31 o 
   1   1   9        1.46        1.75      2.41 o 
   2   1   9     6115.19     6170.92     51.85 o 
   3   1   9     1557.27     1412.37     16.95 o 
   4   1   9     3599.15     3793.29     32.54 o 
   5   1   9     3008.63     3081.51     31.24 o 
   6   1   9     2035.48     2072.05     30.38 o 
   7   1   9     1281.81     1259.30     23.32 o 
   8   1   9     2655.55     2593.51     47.99 o 
   9   1   9     1891.61     1917.33     48.76 o 
  10   1   9      763.00      772.02     39.21 o 
 -12   2   9      157.02      179.05     20.91 o 
 -11   2   9       10.31       16.07     15.81 o 
 -10   2   9      878.53      866.08     29.69 o 
  -9   2   9      170.53      137.10     15.67 o 
  -8   2   9      998.65      967.82     26.17 o 
  -7   2   9      460.07      429.61     14.03 o 
  -6   2   9     1340.76     1368.74     34.93 o 
  -5   2   9      622.23      691.38     15.24 o 
  -4   2   9     3383.80     3555.81     34.99 o 
  -3   2   9       14.00       14.10      3.60 o 
  -2   2   9     4431.22     4624.55     40.63 o 
  -1   2   9     1469.15     1740.25     18.79 o 
   0   2   9     3996.85     4727.88     42.96 o 
   1   2   9     1554.69     1861.87     23.62 o 
   2   2   9      902.28      874.49     13.97 o 
   3   2   9       17.69       23.45      3.97 o 
   4   2   9        2.27        6.36      4.80 o 
   5   2   9      419.50      497.89     15.22 o 
   6   2   9     2911.16     3013.80     38.63 o 
   7   2   9       64.06       60.56      8.06 o 
   8   2   9      930.37      879.61     24.17 o 
   9   2   9        4.09        2.93      8.82 o 
  10   2   9       63.88       62.99     15.06 o 
 -11   3   9      833.16      806.19     62.04 o 
 -10   3   9      959.08      874.70     44.38 o 
  -9   3   9     4178.69     4207.19     81.18 o 
  -8   3   9        1.60        2.26      9.17 o 
  -7   3   9     4392.89     4446.83     78.43 o 
  -6   3   9       40.52       52.81     11.47 o 
  -5   3   9     5790.68     5863.49     65.87 o 
  -4   3   9        0.95        8.60      2.88 o 
  -3   3   9     6279.95     6490.15     59.51 o 
  -2   3   9     2022.44     1918.44     20.34 o 
  -1   3   9       72.29       72.21      3.86 o 
   0   3   9      119.55      188.82      7.85 o 
   1   3   9     2726.70     3205.31     40.17 o 
   2   3   9     2391.28     2494.56     27.38 o 
   3   3   9      115.15      117.60      7.46 o 
   4   3   9     2752.28     2496.30     33.03 o 
   5   3   9      496.97      433.06     13.82 o 
   6   3   9     2890.05     2751.38     37.86 o 
   7   3   9      213.93      183.57     11.43 o 
   8   3   9     1390.40     1449.51     37.67 o 
   9   3   9      779.39      791.44     25.12 o 
 -11   4   9       56.25       49.58     20.37 o 
 -10   4   9      452.81      472.58     59.38 o 
  -9   4   9      308.25      290.49     29.81 o 
  -8   4   9     1195.24     1352.37     42.11 o 
  -7   4   9      619.64      553.73     38.74 o 
  -6   4   9     4233.19     4082.86     75.03 o 
  -5   4   9      342.02      395.03     20.71 o 
  -4   4   9     1326.68     1107.14     22.78 o 
  -3   4   9        0.57       11.07      6.60 o 
  -2   4   9     1495.77     1469.92     18.10 o 
  -1   4   9      388.29      441.63      8.89 o 
   0   4   9      776.19      696.32     12.20 o 
   1   4   9      276.33      362.19     15.77 o 
   2   4   9      654.55      725.52     17.78 o 
   3   4   9      615.89      630.81     21.30 o 
   4   4   9      289.45      320.77     13.72 o 
   5   4   9     2780.47     2577.74     40.15 o 
   6   4   9      594.00      556.33     18.90 o 
   7   4   9      988.58      974.70     30.32 o 
   8   4   9     1063.70     1093.45     33.16 o 
   9   4   9      112.52       95.57     14.32 o 
 -10   5   9      187.24      198.59     64.07 o 
  -9   5   9      484.95      440.97     36.93 o 
  -8   5   9        4.70      -15.80     12.40 o 
  -7   5   9      695.10      612.77     29.23 o 
  -6   5   9       76.27       66.06     13.44 o 
  -5   5   9     1072.79     1107.39     27.44 o 
  -4   5   9       19.39       20.72      5.91 o 
  -3   5   9        4.80        0.86      5.14 o 
  -2   5   9     1290.68     1178.79     18.78 o 
  -1   5   9      165.51      132.91      8.51 o 
   0   5   9       65.87       56.26      5.86 o 
   1   5   9     1540.96     1507.08     24.74 o 
   2   5   9       16.93       31.29      6.96 o 
   3   5   9      762.20      821.01     23.68 o 
   4   5   9       59.72       93.20      9.65 o 
   5   5   9       26.06       26.44      7.67 o 
   6   5   9      875.86      886.98     26.21 o 
   7   5   9       30.39       25.12     10.87 o 
   8   5   9      700.28      596.30     27.09 o 
  -9   6   9      153.06      109.45     26.13 o 
  -8   6   9     1213.03     1267.19     59.23 o 
  -7   6   9        0.05      -19.09     13.73 o 
  -6   6   9     2693.48     2619.26     53.53 o 
  -5   6   9      213.14      233.68     15.37 o 
  -4   6   9      381.76      366.32     15.58 o 
  -3   6   9      106.42      103.05      8.46 o 
  -2   6   9      303.13      394.08     12.96 o 
  -1   6   9       64.46       98.47      8.50 o 
   0   6   9       38.05       33.42      7.45 o 
   1   6   9      127.70      186.25     11.80 o 
   2   6   9        0.80       -4.89      7.58 o 
   3   6   9      585.10      666.90     20.87 o 
   4   6   9       16.95        5.20      7.66 o 
   5   6   9     2039.05     2120.86     56.70 o 
   6   6   9      178.24      200.32     17.78 o 
   7   6   9     1014.18      902.90     40.18 o 
  -8   7   9        8.53       15.83     19.58 o 
  -7   7   9        7.60       13.44     14.01 o 
  -6   7   9        0.03       -3.04     11.96 o 
  -5   7   9       15.98        0.78      8.43 o 
  -4   7   9       61.48       45.25     10.76 o 
  -3   7   9       40.28       52.63     15.70 o 
  -2   7   9      102.34       92.71     12.34 o 
  -1   7   9       58.61       67.62     10.75 o 
   0   7   9       33.19       20.31      8.42 o 
   1   7   9       94.11      116.16     12.61 o 
   2   7   9       12.46       15.57      9.23 o 
   3   7   9       60.11       42.28     11.71 o 
   4   7   9        1.97       23.08     11.25 o 
   5   7   9       36.97       48.72     13.28 o 
   6   7   9       65.24       54.76     18.07 o 
  -6   8   9      458.68      492.68     34.57 o 
  -5   8   9      119.27      135.31     17.73 o 
  -4   8   9      155.88      112.89     23.71 o 
  -3   8   9      177.07      213.29     21.92 o 
  -2   8   9        0.07        6.95     11.67 o 
  -1   8   9       34.49       32.89     13.09 o 
   0   8   9       13.30       -7.14      7.90 o 
   1   8   9       21.75       43.63     10.81 o 
   2   8   9       37.03        7.58      8.93 o 
   3   8   9      123.08      172.03     17.82 o 
   4   8   9        5.44      -14.49     11.06 o 
 -12   0  10      259.30      271.12     40.43 o 
 -11   0  10      492.48      482.19     39.99 o 
 -10   0  10     1730.15     1951.55     47.07 o 
  -9   0  10      561.66      657.35     25.14 o 
  -8   0  10     1785.44     1603.60     47.73 o 
  -7   0  10     6170.88     5933.75     87.67 o 
  -6   0  10     6659.93     6682.55     97.89 o 
  -5   0  10    44712.97    43934.97    630.82 o 
  -4   0  10     2185.51     2577.87     40.70 o 
  -3   0  10    53157.95    53039.75    624.92 o 
  -2   0  10     1684.45     1281.49     24.27 o 
  -1   0  10    29922.00    29695.47    332.22 o 
   0   0  10     1496.79     1265.94     28.47 o 
   1   0  10    33111.62    31616.92    394.97 o 
   2   0  10     6633.60     5546.58     68.95 o 
   3   0  10    15539.10    15902.24    149.95 o 
   4   0  10    10518.60    10516.26    105.35 o 
   5   0  10      132.56      141.93     14.47 o 
   6   0  10     1365.80     1457.68     43.24 o 
   7   0  10       46.10       28.15     10.33 o 
   8   0  10        1.42       -4.69     16.60 o 
   9   0  10       48.74       24.84     19.77 o 
  10   0  10      118.67       72.25     25.86 o 
 -12   1  10        6.85        9.24     12.21 o 
 -11   1  10        0.11        3.49     11.05 o 
 -10   1  10      710.46      726.86     25.46 o 
  -9   1  10       57.37       59.82      7.84 o 
  -8   1  10      337.70      385.74     14.38 o 
  -7   1  10       84.74       72.63      8.87 o 
  -6   1  10      341.69      332.91     10.28 o 
  -5   1  10       13.00       20.10      3.53 o 
  -4   1  10      608.08      606.15      9.70 o 
  -3   1  10      429.90      484.25      9.70 o 
  -2   1  10     2185.37     2115.17     21.26 o 
  -1   1  10     2046.60     2330.57     25.33 o 
   0   1  10     4022.73     3861.20     35.21 o 
   1   1  10     1405.70     1346.40     17.36 o 
   2   1  10      630.40      788.35     13.16 o 
   3   1  10     1018.57     1000.74     14.31 o 
   4   1  10        9.74       12.23      3.78 o 
   5   1  10        3.12       10.51      4.47 o 
   6   1  10      522.71      446.70     13.77 o 
   7   1  10      243.00      292.76     12.57 o 
   8   1  10       23.36       54.76     12.68 o 
   9   1  10       39.81       19.95     10.92 o 
  10   1  10       11.06       28.02     16.64 o 
 -12   2  10      331.15      338.35     25.67 o 
 -11   2  10       27.48       12.60     11.61 o 
 -10   2  10      935.82      865.72     33.27 o 
  -9   2  10        1.76       -0.53      8.76 o 
  -8   2  10     2096.55     2108.44     40.43 o 
  -7   2  10     2787.90     2852.42     40.52 o 
  -6   2  10     7262.23     7115.75     77.92 o 
  -5   2  10    23323.94    22911.31    180.73 o 
  -4   2  10      441.19      407.06     12.79 o 
  -3   2  10    21826.97    20473.44    158.22 o 
  -2   2  10     4248.75     4330.44     39.08 o 
  -1   2  10    42418.68    42599.55    302.35 o 
   0   2  10      184.94       92.99      6.77 o 
   1   2  10    21758.53    21704.23    158.55 o 
   2   2  10     2325.49     2292.09     25.70 o 
   3   2  10     9467.83     9300.19     76.35 o 
   4   2  10     6520.71     6434.16     63.30 o 
   5   2  10      266.46      313.79     13.61 o 
   6   2  10     1137.56     1198.95     22.90 o 
   7   2  10      191.14      148.61     10.54 o 
   8   2  10       40.76       66.04     10.03 o 
   9   2  10        2.16       -3.87      8.28 o 
 -11   3  10      108.14      122.76     24.59 o 
 -10   3  10      236.15      185.40     33.15 o 
  -9   3  10      532.98      686.32     30.36 o 
  -8   3  10     1748.92     1736.99     45.69 o 
  -7   3  10      126.23      143.03     11.91 o 
  -6   3  10     3062.63     3062.58     49.11 o 
  -5   3  10      224.34      235.93     12.82 o 
  -4   3  10     3925.49     3824.91     40.97 o 
  -3   3  10      187.54      179.33      8.25 o 
  -2   3  10    17271.49    17577.14    131.48 o 
  -1   3  10      254.97      219.23      5.78 o 
   0   3  10     5180.01     4905.65     40.89 o 
   1   3  10     3836.28     3982.00     38.09 o 
   2   3  10      609.39      498.06     12.60 o 
   3   3  10      652.97      624.80     14.84 o 
   4   3  10      465.77      468.59     14.78 o 
   5   3  10       17.93       28.24      7.63 o 
   6   3  10       11.87        1.18      5.71 o 
   7   3  10       12.08       17.67      8.55 o 
   8   3  10       14.31       -5.43      7.55 o 
   9   3  10       66.51       61.59     14.28 o 
 -11   4  10       68.93       92.45     23.57 o 
 -10   4  10      371.44      342.13     33.05 o 
  -9   4  10       65.70       30.45     16.95 o 
  -8   4  10     1338.76     1430.52     46.37 o 
  -7   4  10       34.16       25.60     11.02 o 
  -6   4  10     2595.79     2635.51     56.98 o 
  -5   4  10     3187.99     3220.65     40.58 o 
  -4   4  10     2842.61     2851.61     35.17 o 
  -3   4  10     7359.93     7117.53     66.52 o 
  -2   4  10       49.88       38.24      5.25 o 
  -1   4  10     8286.94     7904.70     62.52 o 
   0   4  10      607.08      642.93     13.11 o 
   1   4  10    11928.71    11950.47    113.01 o 
   2   4  10     2259.65     2234.25     33.64 o 
   3   4  10     2470.63     2437.94     36.66 o 
   4   4  10     2320.73     2287.36     36.71 o 
   5   4  10        2.79        6.86      6.79 o 
   6   4  10     2325.24     2266.36     41.70 o 
   7   4  10        0.43        8.80      9.97 o 
   8   4  10       71.46      102.18     17.20 o 
   9   4  10       12.60        7.17     10.27 o 
 -10   5  10        8.38       18.05     17.03 o 
  -9   5  10     1050.50     1021.03     52.51 o 
  -8   5  10     1039.10     1065.11     50.22 o 
  -7   5  10      385.88      459.55     47.28 o 
  -6   5  10     3074.48     3406.72     69.90 o 
  -5   5  10      836.18      881.67     22.21 o 
  -4   5  10     3970.22     4271.13     48.37 o 
  -3   5  10     1349.38     1280.32     22.55 o 
  -2   5  10     7505.28     7546.79     63.68 o 
  -1   5  10      326.93      325.13     11.92 o 
   0   5  10     6611.82     6348.08     69.48 o 
   1   5  10     1445.44     1461.55     24.45 o 
   2   5  10      870.69      778.83     19.71 o 
   3   5  10      586.84      633.97     18.74 o 
   4   5  10      231.79      203.88     12.71 o 
   5   5  10      135.00      130.55     12.23 o 
   6   5  10      211.56      232.28     18.02 o 
   7   5  10      100.17       92.52     14.05 o 
   8   5  10       19.63       12.19     14.27 o 
  -9   6  10      125.35      123.48     26.04 o 
  -8   6  10      540.86      553.22     41.32 o 
  -7   6  10       18.73       73.82     19.63 o 
  -6   6  10      441.57      438.19     48.81 o 
  -5   6  10      277.99      274.02     16.59 o 
  -4   6  10      477.86      420.91     17.65 o 
  -3   6  10     1684.35     1508.27     27.18 o 
  -2   6  10       24.02       24.07      6.83 o 
  -1   6  10     1714.49     1567.43     29.62 o 
   0   6  10      202.11      179.59     11.78 o 
   1   6  10     1022.95      948.30     23.19 o 
   2   6  10      233.23      187.75     15.24 o 
   3   6  10      245.26      206.83     14.90 o 
   4   6  10      351.59      373.97     21.41 o 
   5   6  10       69.79       66.64     11.40 o 
   6   6  10      123.95      143.92     16.94 o 
   7   6  10        3.26       28.94     11.89 o 
  -8   7  10      213.49      239.25     26.25 o 
  -7   7  10      367.47      386.90     42.62 o 
  -6   7  10      561.61      695.22     29.75 o 
  -5   7  10      287.22      272.94     17.81 o 
  -4   7  10     1229.54     1308.21     36.67 o 
  -3   7  10      279.88      277.50     19.47 o 
  -2   7  10     3163.39     3371.58     52.36 o 
  -1   7  10        6.16       -7.74      7.39 o 
   0   7  10     2895.68     2983.00     66.50 o 
   1   7  10      728.72      760.35     24.29 o 
   2   7  10     1132.55     1124.14     33.85 o 
   3   7  10      194.13      199.99     18.02 o 
   4   7  10      392.76      319.73     21.72 o 
   5   7  10      154.19      170.14     18.01 o 
  -6   8  10       11.05        7.08     12.16 o 
  -5   8  10        0.60        8.06     11.22 o 
  -4   8  10      133.14      107.12     15.53 o 
  -3   8  10       21.65       32.22     19.14 o 
  -2   8  10      148.58      157.29     19.85 o 
  -1   8  10       56.06       31.50     10.51 o 
   0   8  10       14.61       -2.99      9.73 o 
   1   8  10       43.40       21.94     10.07 o 
   2   8  10        1.01       -1.71     10.10 o 
   3   8  10       21.19        8.49     11.04 o 
 -12   1  11      945.29      980.13     38.16 o 
 -11   1  11      294.99      227.77     20.51 o 
 -10   1  11      623.12      603.35     20.77 o 
  -9   1  11        0.23       -7.44      6.87 o 
  -8   1  11       16.29       27.17      7.55 o 
  -7   1  11      590.05      642.05     15.10 o 
  -6   1  11       38.08       43.76      5.19 o 
  -5   1  11     2927.70     2958.14     45.44 o 
  -4   1  11       61.01       39.46      3.27 o 
  -3   1  11     2779.38     2754.18     27.91 o 
  -2   1  11     6133.90     6174.45     55.72 o 
  -1   1  11    13603.12    13065.42    106.63 o 
   0   1  11     4351.84     4643.97     42.79 o 
   1   1  11    50958.82    51330.40    432.12 o 
   2   1  11      972.88     1004.70     15.53 o 
   3   1  11    33567.25    33470.24    225.08 o 
   4   1  11     1750.40     1440.94     22.07 o 
   5   1  11    16597.84    15945.77    134.56 o 
   6   1  11     4198.03     3835.04     45.22 o 
   7   1  11     9391.19     9160.41     88.06 o 
   8   1  11     3188.41     3293.53     66.49 o 
   9   1  11      748.09      813.93     39.74 o 
 -12   2  11        9.78       -1.47     11.69 o 
 -11   2  11       63.38       42.37     13.46 o 
 -10   2  11        2.23        1.42     10.90 o 
  -9   2  11       35.56       13.38     10.82 o 
  -8   2  11        6.45        0.51      6.77 o 
  -7   2  11      106.50      125.62     13.03 o 
  -6   2  11       46.31       59.52      6.16 o 
  -5   2  11     2108.33     2524.96     28.42 o 
  -4   2  11     2070.13     1986.97     27.27 o 
  -3   2  11     5594.33     5853.47     53.74 o 
  -2   2  11     4945.79     4585.47     58.98 o 
  -1   2  11      867.86     1106.74     15.98 o 
   0   2  11     3969.35     3877.01     34.26 o 
   1   2  11       24.70       34.06      4.20 o 
   2   2  11     5636.21     5549.11     51.04 o 
   3   2  11       62.40       68.29      6.57 o 
   4   2  11     5618.25     5377.43     55.90 o 
   5   2  11     1185.02      978.66     19.98 o 
   6   2  11      696.73      663.36     17.70 o 
   7   2  11      540.66      511.62     18.90 o 
   8   2  11      168.54      202.92     14.04 o 
   9   2  11      463.20      552.98     45.46 o 
 -11   3  11      169.72      232.43     29.57 o 
 -10   3  11      793.71      716.25     41.89 o 
  -9   3  11       22.59       45.59     13.25 o 
  -8   3  11      279.56      266.59     19.89 o 
  -7   3  11      533.85      536.08     23.60 o 
  -6   3  11       55.33       48.61     17.27 o 
  -5   3  11       86.01       91.76      7.66 o 
  -4   3  11      336.55      349.63     12.28 o 
  -3   3  11        1.45        1.38      3.92 o 
  -2   3  11     3050.68     3311.44     33.93 o 
  -1   3  11     3096.22     3006.14     28.89 o 
   0   3  11      581.52      501.62     16.44 o 
   1   3  11     9911.68     9263.91     75.68 o 
   2   3  11       59.23       54.91      9.58 o 
   3   3  11     8000.92     7882.97     74.80 o 
   4   3  11       50.87       44.71     13.31 o 
   5   3  11     2903.06     2909.31     38.82 o 
   6   3  11      651.08      648.13     18.04 o 
   7   3  11     3222.34     3090.49     49.34 o 
   8   3  11     1262.95     1314.25     31.43 o 
   9   3  11      625.14      669.99     24.10 o 
 -11   4  11       15.03       18.48     24.27 o 
 -10   4  11      101.34      116.03     24.07 o 
  -9   4  11       49.43       39.16     17.58 o 
  -8   4  11        5.23       -8.88     12.79 o 
  -7   4  11      104.47       78.92     13.59 o 
  -6   4  11      167.21      165.08     11.69 o 
  -5   4  11      605.51      568.62     15.30 o 
  -4   4  11     1463.97     1441.22     24.66 o 
  -3   4  11      643.30      769.34     17.32 o 
  -2   4  11     3572.34     3807.18     39.37 o 
  -1   4  11      143.38      179.11      9.95 o 
   0   4  11     5697.43     5845.91     53.46 o 
   1   4  11        2.03       -1.62      4.89 o 
   2   4  11     5824.14     6046.28     67.23 o 
   3   4  11       61.00       57.58      7.86 o 
   4   4  11     7039.45     7082.35     79.05 o 
   5   4  11     1126.59     1165.42     26.18 o 
   6   4  11     2536.56     2383.33     43.56 o 
   7   4  11      972.99     1039.26     32.47 o 
   8   4  11      175.36      193.07     17.51 o 
 -10   5  11      125.28      125.73     26.29 o 
  -9   5  11       35.38       38.61     18.99 o 
  -8   5  11      272.31      288.95     30.11 o 
  -7   5  11        3.21       11.08     14.15 o 
  -6   5  11      118.60       86.70     14.10 o 
  -5   5  11      105.85       71.53     10.25 o 
  -4   5  11       10.29        4.69      5.68 o 
  -3   5  11      194.76      146.34      8.78 o 
  -2   5  11      420.73      392.64     13.20 o 
  -1   5  11       23.05       11.29      5.32 o 
   0   5  11      449.15      456.25     15.70 o 
   1   5  11      265.77      310.24     15.19 o 
   2   5  11        1.02       -5.26      5.10 o 
   3   5  11     1098.46     1044.14     24.51 o 
   4   5  11       92.89      100.10     10.39 o 
   5   5  11      726.71      661.63     22.64 o 
   6   5  11       13.09       -4.11      9.33 o 
   7   5  11      727.46      730.21     56.37 o 
  -9   6  11      148.47      149.30     27.59 o 
  -8   6  11       83.00       57.20     30.67 o 
  -7   6  11       40.37       29.00     17.78 o 
  -6   6  11        0.24       -9.75      8.35 o 
  -5   6  11      234.06      348.62     23.51 o 
  -4   6  11       67.85      103.58     10.65 o 
  -3   6  11       69.02      130.14     10.06 o 
  -2   6  11     2105.06     2342.23     34.55 o 
  -1   6  11       32.24       52.41     10.07 o 
   0   6  11      928.11     1109.39     25.45 o 
   1   6  11      148.08      157.49     11.69 o 
   2   6  11     1984.50     2146.42     45.99 o 
   3   6  11       19.76        6.97      9.07 o 
   4   6  11     2932.27     2970.02     57.51 o 
   5   6  11      575.01      585.15     26.19 o 
   6   6  11      811.15      891.63     32.23 o 
  -8   7  11       18.31       13.67     12.32 o 
  -7   7  11       34.35       25.19     14.64 o 
  -6   7  11       64.19       73.74     16.40 o 
  -5   7  11       20.18        7.12     11.14 o 
  -4   7  11        5.85       -4.61      9.21 o 
  -3   7  11        6.41        5.12      8.99 o 
  -2   7  11      140.08      131.87     12.76 o 
  -1   7  11        8.40        9.12      8.34 o 
   0   7  11       22.16       21.56      9.50 o 
   1   7  11        1.76       32.74      9.98 o 
   2   7  11       40.60       37.27     11.76 o 
   3   7  11      132.89      118.66     15.84 o 
   4   7  11       70.88       81.21     14.41 o 
   5   7  11       65.01       42.25     16.89 o 
  -5   8  11       12.25       23.05     12.70 o 
  -4   8  11        5.45        5.79     11.20 o 
  -3   8  11       97.71      182.88     20.92 o 
  -2   8  11      229.70      274.29     23.97 o 
  -1   8  11        4.37       32.97      9.94 o 
   0   8  11      102.44      137.46     21.57 o 
   1   8  11      184.46      175.42     15.31 o 
   2   8  11      439.03      483.55     25.21 o 
   3   8  11       33.25       22.35     11.76 o 
 -12   0  12      200.18      219.79     37.65 o 
 -11   0  12     2714.04     2814.17     76.76 o 
 -10   0  12      557.74      588.30     34.14 o 
  -9   0  12     6867.24     6550.84    101.23 o 
  -8   0  12     4975.55     4712.76     76.64 o 
  -7   0  12    14609.98    14881.54    234.05 o 
  -6   0  12    26904.60    27664.35    359.91 o 
  -5   0  12      995.73      989.77     21.42 o 
  -4   0  12    20748.66    19858.88    208.21 o 
  -3   0  12       68.17       49.44      7.68 o 
  -2   0  12    15462.94    14813.87    164.07 o 
  -1   0  12       21.60       42.56      4.80 o 
   0   0  12     8975.94     9265.23    102.84 o 
   1   0  12     1650.84     1713.80     28.73 o 
   2   0  12      372.11      337.12     12.41 o 
   3   0  12     2435.51     2690.41     44.68 o 
   4   0  12      214.08      221.63     10.66 o 
   5   0  12      526.73      482.84     15.97 o 
   6   0  12       22.71       19.82      8.88 o 
   7   0  12     1421.63     1115.67     61.73 o 
   8   0  12        6.92        4.69     16.73 o 
   9   0  12     1162.95      990.95     62.49 o 
 -12   1  12      102.67      125.24     18.67 o 
 -11   1  12       77.88       42.92     11.24 o 
 -10   1  12       49.76       40.48      9.35 o 
  -9   1  12      109.80       98.26     11.29 o 
  -8   1  12      329.52      361.82     16.65 o 
  -7   1  12      804.70      819.71     17.13 o 
  -6   1  12      197.99      242.10      9.41 o 
  -5   1  12      244.95      214.82      6.80 o 
  -4   1  12      109.32      110.41      4.88 o 
  -3   1  12     1012.41      902.17     12.63 o 
  -2   1  12       44.80       50.24      3.94 o 
  -1   1  12      317.24      307.55      9.88 o 
   0   1  12     2378.16     2648.54     28.02 o 
   1   1  12       72.33       83.05      6.73 o 
   2   1  12        1.96        7.79      3.64 o 
   3   1  12       83.98       88.91      6.21 o 
   4   1  12        4.79        8.37      4.61 o 
   5   1  12      868.63      807.05     17.92 o 
   6   1  12       42.24       22.18      6.54 o 
   7   1  12      649.78      609.67     20.53 o 
   8   1  12       98.72      106.92     19.43 o 
   9   1  12       11.20       40.76     18.76 o 
 -12   2  12        6.97      -13.55     10.87 o 
 -11   2  12      522.90      614.85     39.88 o 
 -10   2  12      260.45      290.30     21.82 o 
  -9   2  12     3896.73     3929.77     63.39 o 
  -8   2  12     1716.48     1697.03     31.91 o 
  -7   2  12     5428.79     5271.26     64.40 o 
  -6   2  12    11095.10    10413.76    107.40 o 
  -5   2  12      486.03      498.27     13.24 o 
  -4   2  12    29669.57    29689.76    226.03 o 
  -3   2  12     5589.48     6049.42     52.73 o 
  -2   2  12    10486.23    10720.35     74.58 o 
  -1   2  12        1.17       14.26      3.45 o 
   0   2  12     9644.18     9298.95     70.87 o 
   1   2  12     1371.50     1244.31     18.01 o 
   2   2  12     2561.85     2695.49     33.82 o 
   3   2  12      358.16      318.98     11.28 o 
   4   2  12     2318.33     2298.99     31.93 o 
   5   2  12      104.44       83.41      7.94 o 
   6   2  12      166.34      174.03     10.65 o 
   7   2  12     1078.79     1082.26     26.91 o 
   8   2  12       29.96       40.71      9.60 o 
   9   2  12      550.39      529.23     35.48 o 
 -11   3  12       28.18       35.03     18.02 o 
 -10   3  12      725.15      882.67     46.95 o 
  -9   3  12     1484.76     1614.76     46.49 o 
  -8   3  12       15.13       25.48     10.29 o 
  -7   3  12     3198.34     3262.75     47.64 o 
  -6   3  12      290.62      282.73     13.08 o 
  -5   3  12     3558.70     3575.79     43.84 o 
  -4   3  12      352.48      294.37     12.78 o 
  -3   3  12     3184.80     3169.59     34.05 o 
  -2   3  12      796.65      938.56     16.79 o 
  -1   3  12     1547.99     1272.93     22.83 o 
   0   3  12     1348.14     1442.15     18.07 o 
   1   3  12       39.36       34.13      7.61 o 
   2   3  12      208.46      279.03     10.39 o 
   3   3  12       57.68       62.42      6.80 o 
   4   3  12      148.61      170.57      9.92 o 
   5   3  12      511.11      494.67     15.75 o 
   6   3  12        2.37        5.35      7.50 o 
   7   3  12      104.81       85.55     11.75 o 
   8   3  12      307.04      308.93     17.30 o 
   9   3  12       27.18        7.98      9.14 o 
 -11   4  12      274.59      264.22     45.76 o 
 -10   4  12       60.25       63.01     19.79 o 
  -9   4  12      963.22     1006.59     57.74 o 
  -8   4  12      798.74      772.24     31.89 o 
  -7   4  12     1264.80     1124.85     31.38 o 
  -6   4  12     3255.09     3266.04     44.38 o 
  -5   4  12     1019.26     1046.35     20.80 o 
  -4   4  12     1852.50     1756.16     26.63 o 
  -3   4  12      201.88      231.87      9.66 o 
  -2   4  12     1082.35     1000.33     21.06 o 
  -1   4  12      331.27      359.91     14.40 o 
   0   4  12     3193.24     3186.27     37.43 o 
   1   4  12      180.53      202.96     10.61 o 
   2   4  12      612.25      533.55     16.32 o 
   3   4  12        9.23       12.43      5.95 o 
   4   4  12      103.54      108.37      9.35 o 
   5   4  12      104.71      116.48      9.76 o 
   6   4  12       41.62       60.30      9.87 o 
   7   4  12      318.68      302.17     19.62 o 
   8   4  12       29.58       29.34     11.33 o 
 -10   5  12      568.13      673.55     46.63 o 
  -9   5  12     1191.60     1311.18    108.18 o 
  -8   5  12      423.62      404.69     34.16 o 
  -7   5  12      696.21      883.57     30.61 o 
  -6   5  12      299.95      249.40     14.88 o 
  -5   5  12     1899.88     1920.63     30.35 o 
  -4   5  12       44.33       25.57      6.47 o 
  -3   5  12     5188.91     5027.96     64.84 o 
  -2   5  12       74.46      109.67      9.31 o 
  -1   5  12     1744.50     1595.85     26.22 o 
   0   5  12      649.90      726.50     25.97 o 
   1   5  12       18.80       18.87      7.20 o 
   2   5  12       59.73       32.31      9.14 o 
   3   5  12      145.22      107.94     10.30 o 
   4   5  12       13.22       11.94      7.63 o 
   5   5  12      200.71      179.46     14.35 o 
   6   5  12       42.14       62.84     12.34 o 
   7   5  12       65.08       63.07     13.56 o 
  -9   6  12      241.04      168.04     28.71 o 
  -8   6  12        3.20       17.00     11.60 o 
  -7   6  12      175.00      175.75     17.98 o 
  -6   6  12       24.15       19.14      9.23 o 
  -5   6  12      444.72      428.13     19.74 o 
  -4   6  12      542.73      510.29     17.23 o 
  -3   6  12     1121.90     1054.58     23.26 o 
  -2   6  12       12.30       19.16      6.81 o 
  -1   6  12      112.81      124.91     10.70 o 
   0   6  12      710.65      654.41     20.13 o 
   1   6  12       81.04       98.80     11.79 o 
   2   6  12      136.56      135.56     15.31 o 
   3   6  12       18.54       24.75     10.78 o 
   4   6  12        4.46       17.03     11.01 o 
   5   6  12      100.26       79.75     13.66 o 
   6   6  12        5.19        1.24     10.89 o 
  -7   7  12      331.61      380.95     24.64 o 
  -6   7  12      146.55      165.34     17.75 o 
  -5   7  12      659.95      703.52     28.58 o 
  -4   7  12      305.58      224.08     18.15 o 
  -3   7  12     1780.35     1694.14     47.55 o 
  -2   7  12       49.85       69.50     11.05 o 
  -1   7  12      813.03      760.06     24.54 o 
   0   7  12       39.86       62.53     10.82 o 
   1   7  12        3.63        2.65     10.48 o 
   2   7  12       44.75       39.76     11.89 o 
   3   7  12        0.23       16.59     10.63 o 
   4   7  12        0.82       -4.57     10.29 o 
   5   7  12       31.18       22.20     11.87 o 
  -5   8  12       53.90       39.61     12.91 o 
  -4   8  12       16.76        5.78     18.00 o 
  -3   8  12       75.55       81.98     17.11 o 
  -2   8  12       78.51       65.45     16.47 o 
  -1   8  12        8.51        6.36      8.46 o 
   0   8  12        4.68        0.19      8.32 o 
   1   8  12        4.30        2.70      9.06 o 
   2   8  12        1.24       -4.62     10.36 o 
 -12   1  13       10.02        8.44     11.99 o 
 -11   1  13       94.14      127.39     17.66 o 
 -10   1  13       14.64       -1.49      7.59 o 
  -9   1  13     1638.81     1501.84     34.56 o 
  -8   1  13        0.40       -4.18      6.14 o 
  -7   1  13     2870.10     2702.72     35.05 o 
  -6   1  13        9.43       27.67      4.92 o 
  -5   1  13     6223.57     5776.59     53.09 o 
  -4   1  13     1944.10     1821.73     22.76 o 
  -3   1  13    24270.74    24503.00    195.02 o 
  -2   1  13    21362.98    21149.55    157.69 o 
  -1   1  13    12054.56    11943.69     93.24 o 
   0   1  13    42440.16    41153.69    326.86 o 
   1   1  13     1389.92     1587.61     29.77 o 
   2   1  13    17422.28    16021.75    128.25 o 
   3   1  13      452.67      614.23     13.56 o 
   4   1  13    15091.25    14685.95    115.68 o 
   5   1  13      110.39      121.41      8.61 o 
   6   1  13     5852.99     5946.64     63.24 o 
   7   1  13     1439.45     1511.77     34.79 o 
   8   1  13      658.40      787.86     67.50 o 
   9   1  13     1129.49     1291.69     51.98 o 
 -12   2  13       12.41        3.72     12.30 o 
 -11   2  13       41.78        7.65     11.78 o 
 -10   2  13       19.54       -5.97     10.66 o 
  -9   2  13        5.89       19.79      9.31 o 
  -8   2  13       26.73       12.85      7.32 o 
  -7   2  13       18.26       53.21      8.42 o 
  -6   2  13     2551.35     2651.98     35.93 o 
  -5   2  13      481.15      438.83     13.30 o 
  -4   2  13     1635.70     1621.33     25.33 o 
  -3   2  13       26.22       41.97      5.02 o 
  -2   2  13      217.58      220.18      6.79 o 
  -1   2  13     1729.14     1878.30     21.96 o 
   0   2  13     1844.15     1750.14     27.74 o 
   1   2  13     5583.26     5332.06     49.02 o 
   2   2  13      522.21      537.62     12.48 o 
   3   2  13     4713.10     4489.33     48.92 o 
   4   2  13      288.59      304.01     11.96 o 
   5   2  13     2355.60     2329.13     33.66 o 
   6   2  13      170.76      212.11     11.65 o 
   7   2  13      516.14      491.48     19.48 o 
   8   2  13      111.56      123.28     13.95 o 
   9   2  13      138.13      149.23     23.56 o 
 -11   3  13       81.09       79.18     21.31 o 
 -10   3  13        0.15        6.69     14.80 o 
  -9   3  13     1644.46     1758.95     40.90 o 
  -8   3  13       94.17      112.96     10.90 o 
  -7   3  13     1388.12     1425.73     29.53 o 
  -6   3  13      186.62      225.91     14.03 o 
  -5   3  13     3043.94     2997.25     60.40 o 
  -4   3  13     2709.09     2932.38     35.17 o 
  -3   3  13     9857.62     9620.20     79.69 o 
  -2   3  13     5775.83     5716.22     55.18 o 
  -1   3  13     4198.59     4328.23     38.06 o 
   0   3  13    13330.53    12750.32    106.84 o 
   1   3  13      321.72      356.81     16.18 o 
   2   3  13    12607.56    12493.39    109.01 o 
   3   3  13       75.77       74.87      7.41 o 
   4   3  13     7205.99     6530.88     67.56 o 
   5   3  13        8.65        5.37      5.64 o 
   6   3  13     2404.67     2396.04     39.01 o 
   7   3  13      774.67      773.99     24.50 o 
   8   3  13      199.78      226.65     15.97 o 
 -11   4  13        0.01      -15.77     16.73 o 
 -10   4  13       32.95       15.85     26.24 o 
  -9   4  13        4.46       -4.14     11.11 o 
  -8   4  13       90.01      100.60     13.50 o 
  -7   4  13        6.39        6.40      7.48 o 
  -6   4  13     2043.99     2176.00     37.05 o 
  -5   4  13     1462.80     1502.45     25.40 o 
  -4   4  13     2193.18     2262.63     31.26 o 
  -3   4  13     4647.49     4807.81     48.13 o 
  -2   4  13     1830.29     1845.18     29.95 o 
  -1   4  13     5502.32     5392.20     55.76 o 
   0   4  13     1198.14     1217.25     24.01 o 
   1   4  13     7639.26     7510.90     79.25 o 
   2   4  13      308.22      295.04     11.71 o 
   3   4  13     6919.47     6515.59     67.55 o 
   4   4  13      840.59      849.97     20.61 o 
   5   4  13      965.96      903.84     23.23 o 
   6   4  13      433.77      431.78     19.41 o 
   7   4  13      146.73      175.69     16.77 o 
   8   4  13       91.42      123.98     18.59 o 
 -10   5  13        1.14      -21.97     14.65 o 
  -9   5  13      152.15      137.06     20.21 o 
  -8   5  13        0.18       22.17     15.29 o 
  -7   5  13      482.31      511.89     32.27 o 
  -6   5  13        0.84       -3.73      6.47 o 
  -5   5  13      542.54      490.70     21.91 o 
  -4   5  13      106.79      126.71      9.62 o 
  -3   5  13     2688.29     2579.36     36.23 o 
  -2   5  13      987.74      945.32     22.11 o 
  -1   5  13      417.02      427.67     14.18 o 
   0   5  13     2471.69     2448.65     38.15 o 
   1   5  13       96.69      100.85     10.65 o 
   2   5  13     2302.39     2199.82     41.15 o 
   3   5  13       37.03       39.81      9.41 o 
   4   5  13      810.79      775.67     52.03 o 
   5   5  13       59.73       63.24     10.76 o 
   6   5  13      224.74      224.10     25.47 o 
   7   5  13      183.21      255.57     20.08 o 
  -9   6  13        1.19       -7.90     11.26 o 
  -8   6  13      219.93      281.11     22.13 o 
  -7   6  13        2.60        0.77     10.78 o 
  -6   6  13      970.08     1152.70     31.25 o 
  -5   6  13     1097.25     1143.54     33.83 o 
  -4   6  13      793.22      912.73     27.72 o 
  -3   6  13     2307.90     2282.57     38.47 o 
  -2   6  13       60.64       85.47      9.95 o 
  -1   6  13     2094.58     2273.61     38.26 o 
   0   6  13      291.78      354.88     16.32 o 
   1   6  13     2927.43     3105.43     57.00 o 
   2   6  13        0.01        7.94     16.31 o 
   3   6  13     2070.03     2118.01     47.24 o 
   4   6  13      356.01      407.44     22.55 o 
   5   6  13      674.23      677.02     34.47 o 
   6   6  13      105.41      164.34     22.74 o 
  -7   7  13        0.22       10.92     13.14 o 
  -6   7  13       93.14       63.03     15.53 o 
  -5   7  13        1.96        5.24      9.77 o 
  -4   7  13       45.16       35.13     11.22 o 
  -3   7  13       17.07       14.21      8.88 o 
  -2   7  13        2.17        2.20     12.72 o 
  -1   7  13       20.58       13.25      8.88 o 
   0   7  13        0.63       11.03      8.69 o 
   1   7  13      300.86      250.97     18.98 o 
   2   7  13       10.13        6.77     10.35 o 
   3   7  13       32.42       21.31     13.90 o 
   4   7  13        2.07      -13.99     10.21 o 
  -5   8  13      110.99       81.85     15.67 o 
  -4   8  13      224.84      326.06     37.90 o 
  -3   8  13      455.31      512.55     31.22 o 
  -2   8  13      134.80      154.00     20.64 o 
  -1   8  13      262.63      297.90     18.34 o 
   0   8  13      125.27       98.87     13.23 o 
   1   8  13      844.95      907.68     33.07 o 
   2   8  13        2.48       -1.29     10.85 o 
 -12   0  14      300.86      251.10     40.81 o 
 -11   0  14       93.05       42.17     17.36 o 
 -10   0  14     3343.87     3489.32    195.70 o 
  -9   0  14      325.95      345.93     25.81 o 
  -8   0  14     4019.77     4019.88     84.03 o 
  -7   0  14     2014.49     1747.94     46.19 o 
  -6   0  14       66.53       65.44      7.33 o 
  -5   0  14     1035.35      924.14     23.09 o 
  -4   0  14     2770.34     3131.53     43.77 o 
  -3   0  14     2652.44     2934.62     49.02 o 
  -2   0  14      896.65      827.33     22.75 o 
  -1   0  14     3388.32     3382.68     46.56 o 
   0   0  14      580.29      684.08     18.53 o 
   1   0  14       63.49      109.63     11.65 o 
   2   0  14       36.47       16.83      5.91 o 
   3   0  14     1145.25     1022.86     24.18 o 
   4   0  14     5048.74     4960.25     80.63 o 
   5   0  14     1048.02     1165.46     38.46 o 
   6   0  14     3989.47     3983.36     96.45 o 
   7   0  14       76.23       59.07     23.20 o 
   8   0  14     1587.17     1575.65     78.33 o 
   9   0  14       13.21        8.37     19.65 o 
 -12   1  14       32.62       17.82     12.90 o 
 -11   1  14      337.44      430.83     26.68 o 
 -10   1  14      117.32       93.91     11.25 o 
  -9   1  14       30.16       48.61     10.13 o 
  -8   1  14       38.79       60.68      9.51 o 
  -7   1  14       99.21       76.22      8.28 o 
  -6   1  14      145.67      146.22      7.35 o 
  -5   1  14      425.34      442.50     10.63 o 
  -4   1  14      778.46      897.41     14.24 o 
  -3   1  14       18.88       24.11      4.11 o 
  -2   1  14       36.69       40.51      3.82 o 
  -1   1  14      109.62      105.47      5.99 o 
   0   1  14        4.57       35.65      9.76 o 
   1   1  14      536.00      573.46     23.91 o 
   2   1  14      348.48      403.46     12.13 o 
   3   1  14      112.36      102.36      7.02 o 
   4   1  14       75.47       74.02      6.74 o 
   5   1  14       62.23       69.84      7.68 o 
   6   1  14      309.97      277.41     13.86 o 
   7   1  14       59.83       69.23     17.28 o 
   8   1  14        4.61       -7.61     11.16 o 
   9   1  14        6.74        0.89     14.40 o 
 -12   2  14      534.71      638.86     46.88 o 
 -11   2  14        4.79       24.67     15.79 o 
 -10   2  14     2331.00     2253.83     89.88 o 
  -9   2  14      959.68      867.13     27.59 o 
  -8   2  14     2109.94     2179.57     37.37 o 
  -7   2  14     4712.73     4718.13     54.83 o 
  -6   2  14      886.09     1002.97     20.59 o 
  -5   2  14      634.45      608.86     15.52 o 
  -4   2  14      697.26      843.94     20.38 o 
  -3   2  14      154.81      211.20      9.58 o 
  -2   2  14     1490.77     1703.73     20.10 o 
  -1   2  14      130.50      176.55      8.62 o 
   0   2  14       66.97       61.51      8.59 o 
   1   2  14     1066.45     1013.90     18.00 o 
   2   2  14      660.69      647.76     14.14 o 
   3   2  14     1635.52     1540.77     25.16 o 
   4   2  14     4411.98     4373.20     49.95 o 
   5   2  14      146.58      127.90     12.62 o 
   6   2  14     1378.67     1330.73     27.30 o 
   7   2  14       66.56       63.90     14.83 o 
   8   2  14     1109.92     1096.59     32.06 o 
 -11   3  14      199.99      234.97     29.89 o 
 -10   3  14      371.31      411.60     47.79 o 
  -9   3  14      649.85      691.35     26.11 o 
  -8   3  14       62.97       66.73      9.89 o 
  -7   3  14     1719.99     1644.73     29.55 o 
  -6   3  14     1320.88     1422.98     26.25 o 
  -5   3  14     1145.31     1008.82     21.04 o 
  -4   3  14     2910.26     2801.83     34.65 o 
  -3   3  14      400.57      391.06     12.04 o 
  -2   3  14      690.02      596.48     21.62 o 
  -1   3  14      145.78      146.02      7.74 o 
   0   3  14      249.37      292.12     11.43 o 
   1   3  14     1073.63     1023.45     19.78 o 
   2   3  14       11.63       14.32      5.18 o 
   3   3  14       75.07       97.73      8.35 o 
   4   3  14       51.06       60.99      7.74 o 
   5   3  14      343.13      342.37     14.13 o 
   6   3  14        2.22       12.09     10.35 o 
   7   3  14      637.75      582.16     21.88 o 
   8   3  14        0.10       -2.19      8.35 o 
 -11   4  14        0.77      -23.66     25.79 o 
 -10   4  14      850.49      841.84     36.94 o 
  -9   4  14       93.20      120.64     17.89 o 
  -8   4  14      718.88      693.74     23.47 o 
  -7   4  14      127.70      112.78     11.10 o 
  -6   4  14      304.28      367.42     20.66 o 
  -5   4  14      136.19      118.22     15.06 o 
  -4   4  14      192.15      205.24      9.77 o 
  -3   4  14       12.59       17.21      5.76 o 
  -2   4  14      173.73      226.18     11.50 o 
  -1   4  14      118.45      152.42      9.95 o 
   0   4  14       73.35       53.87      7.69 o 
   1   4  14     1489.10     1512.40     27.37 o 
   2   4  14       16.31       16.20      5.82 o 
   3   4  14      563.12      538.41     16.19 o 
   4   4  14     2691.63     2522.60     37.32 o 
   5   4  14      244.60      245.37     13.93 o 
   6   4  14     1323.99     1280.23     31.90 o 
   7   4  14        8.94       11.79      9.21 o 
 -10   5  14      230.38      262.59     25.41 o 
  -9   5  14       71.00       70.30     14.24 o 
  -8   5  14      338.18      365.17     22.35 o 
  -7   5  14      357.08      363.70     22.30 o 
  -6   5  14      429.01      450.50     17.78 o 
  -5   5  14      254.66      229.75     11.90 o 
  -4   5  14      312.94      343.65     14.89 o 
  -3   5  14      171.49      241.05     13.10 o 
  -2   5  14       46.50       22.58      6.82 o 
  -1   5  14        4.24       21.97      6.22 o 
   0   5  14      269.67      347.05     17.25 o 
   1   5  14     1424.00     1338.71     31.07 o 
   2   5  14       13.19       43.09      9.54 o 
   3   5  14     1056.70     1161.73     32.90 o 
   4   5  14      201.97      240.75     18.02 o 
   5   5  14      680.25      728.97     37.29 o 
   6   5  14       97.89       53.58     13.54 o 
   7   5  14      941.69      988.46     33.80 o 
  -9   6  14        0.40       -4.24     11.18 o 
  -8   6  14       42.90       23.47     12.30 o 
  -7   6  14        0.86        1.82     10.78 o 
  -6   6  14       17.01       -3.06      9.07 o 
  -5   6  14        8.45        1.59      9.60 o 
  -4   6  14       20.55       15.30      8.61 o 
  -3   6  14        6.85       -2.50      7.71 o 
  -2   6  14        8.07       17.13     11.05 o 
  -1   6  14       41.61       51.73      9.62 o 
   0   6  14       23.76       16.78      8.58 o 
   1   6  14      319.35      316.50     19.50 o 
   2   6  14        3.58       15.55     10.07 o 
   3   6  14       26.64       34.56     11.18 o 
   4   6  14       32.46       39.27     16.87 o 
   5   6  14       61.66       28.91     12.31 o 
  -7   7  14       58.74       55.25     16.29 o 
  -6   7  14      118.65      146.17     17.07 o 
  -5   7  14       71.79       18.54     11.13 o 
  -4   7  14      174.85      169.55     16.97 o 
  -3   7  14       71.09       78.48     13.11 o 
  -2   7  14      160.12      165.63     20.97 o 
  -1   7  14       36.43       36.30      9.94 o 
   0   7  14      312.88      404.18     19.70 o 
   1   7  14      205.60      282.95     20.28 o 
   2   7  14      116.78      102.24     15.15 o 
   3   7  14      239.35      312.28     36.97 o 
   4   7  14       63.07       57.24     13.59 o 
  -4   8  14        0.10        9.91     12.56 o 
  -3   8  14        8.33      -17.23     11.49 o 
  -2   8  14       33.96       35.81     14.90 o 
  -1   8  14        2.55       -1.52      9.31 o 
   0   8  14       29.12       14.42      9.79 o 
   1   8  14        0.25        6.03     11.29 o 
 -12   1  15      287.54      317.83     25.28 o 
 -11   1  15      358.96      356.42     21.43 o 
 -10   1  15     1433.56     1539.16     38.48 o 
  -9   1  15       86.76      105.49     12.14 o 
  -8   1  15     1539.50     1564.77     34.35 o 
  -7   1  15       79.56       83.33      7.87 o 
  -6   1  15     8775.97     8486.02     82.23 o 
  -5   1  15      315.60      257.48      8.96 o 
  -4   1  15    12026.97    11667.78     99.79 o 
  -3   1  15     9885.37     9482.99     88.47 o 
  -2   1  15    10076.45    10628.90     98.63 o 
  -1   1  15     9099.01     8127.55     72.85 o 
   0   1  15     1705.62     1968.82     57.66 o 
   1   1  15     4365.19     4054.63     44.37 o 
   2   1  15     1711.46     1658.45     25.02 o 
   3   1  15     5666.96     5778.44     58.10 o 
   4   1  15      404.76      430.84     13.72 o 
   5   1  15      645.61      730.69     20.16 o 
   6   1  15      152.89      174.98     13.02 o 
   7   1  15       54.19       71.95     18.15 o 
   8   1  15       18.36        9.18     26.43 o 
 -12   2  15       96.86       88.20     17.06 o 
 -11   2  15       60.91       60.80     29.34 o 
 -10   2  15        8.45        9.22     11.58 o 
  -9   2  15      277.25      334.09     18.57 o 
  -8   2  15       36.29       48.77      8.75 o 
  -7   2  15      665.54      659.99     17.99 o 
  -6   2  15      883.49      901.92     19.83 o 
  -5   2  15        7.65       -2.07      4.55 o 
  -4   2  15     3245.57     3333.26     35.60 o 
  -3   2  15     1000.23     1022.75     18.23 o 
  -2   2  15     2212.91     2104.10     29.71 o 
  -1   2  15     1638.70     1764.42     34.83 o 
   0   2  15      480.97      404.59     11.68 o 
   1   2  15       50.05       41.78      5.64 o 
   2   2  15     1153.23     1066.85     18.59 o 
   3   2  15       84.00       73.13      7.78 o 
   4   2  15      476.70      398.08     14.09 o 
   5   2  15      490.28      473.10     15.72 o 
   6   2  15        8.91        5.13      7.89 o 
   7   2  15      290.56      295.59     18.40 o 
   8   2  15       55.66       41.14     19.71 o 
 -11   3  15      128.95      108.88     23.53 o 
 -10   3  15      468.72      488.14     36.26 o 
  -9   3  15      212.37      214.35     16.51 o 
  -8   3  15     1291.70     1249.86     26.56 o 
  -7   3  15      151.19      145.48     10.63 o 
  -6   3  15     4399.03     4307.39     52.47 o 
  -5   3  15      260.20      220.44     12.59 o 
  -4   3  15     6579.04     6453.73     59.74 o 
  -3   3  15     7532.27     6922.75     72.65 o 
  -2   3  15     5523.04     5309.34     65.49 o 
  -1   3  15     8497.98     8301.71     81.77 o 
   0   3  15     1167.88     1138.19     19.61 o 
   1   3  15     2616.14     2460.32     31.07 o 
   2   3  15      261.49      276.26     11.45 o 
   3   3  15     2118.74     2031.88     41.52 o 
   4   3  15      102.71      111.59      9.21 o 
   5   3  15      815.94      914.53     23.17 o 
   6   3  15      506.69      536.40     32.78 o 
   7   3  15        9.91        9.39      8.64 o 
   8   3  15       12.96       22.47     10.36 o 
 -11   4  15       86.40      136.55     27.44 o 
 -10   4  15       29.36       37.72     19.82 o 
  -9   4  15      650.98      596.92     26.53 o 
  -8   4  15       46.70       32.31     11.00 o 
  -7   4  15     2675.23     2837.35     42.67 o 
  -6   4  15     1267.24     1275.85     26.45 o 
  -5   4  15     2239.57     2330.81     33.46 o 
  -4   4  15     1176.64     1045.42     21.39 o 
  -3   4  15      707.75      708.73     25.74 o 
  -2   4  15     1097.65     1083.37     25.60 o 
  -1   4  15     1954.92     1816.31     33.81 o 
   0   4  15     1845.47     1823.67     31.07 o 
   1   4  15      375.86      337.79     13.74 o 
   2   4  15     1036.72      981.81     23.07 o 
   3   4  15       16.74       13.16      6.45 o 
   4   4  15       25.29       29.97      7.68 o 
   5   4  15       95.55       80.11     10.27 o 
   6   4  15      101.36       90.94     12.32 o 
   7   4  15       92.94      121.86     15.43 o 
 -10   5  15      198.94      223.57     20.50 o 
  -9   5  15      105.55       98.20     15.33 o 
  -8   5  15      621.34      693.25     28.95 o 
  -7   5  15       95.30       86.58     13.89 o 
  -6   5  15      887.24      883.99     25.95 o 
  -5   5  15       13.12       -0.71      6.48 o 
  -4   5  15     1078.82      996.15     23.88 o 
  -3   5  15     2501.41     2478.09     39.19 o 
  -2   5  15      801.88      797.76     21.18 o 
  -1   5  15      654.01      597.15     20.86 o 
   0   5  15      297.51      299.13     16.22 o 
   1   5  15      762.09      649.87     22.69 o 
   2   5  15       38.91       32.86      9.68 o 
   3   5  15      755.23      711.32     26.69 o 
   4   5  15       62.37       41.72     11.52 o 
   5   5  15      158.02      189.21     17.23 o 
   6   5  15      242.27      246.26     19.39 o 
  -9   6  15      438.12      569.19     29.42 o 
  -8   6  15        4.60       -7.40     10.60 o 
  -7   6  15     1505.42     1575.33     48.93 o 
  -6   6  15      236.86      225.81     21.97 o 
  -5   6  15     1170.06     1249.51     36.68 o 
  -4   6  15      457.77      544.77     21.33 o 
  -3   6  15      997.18      976.04     26.80 o 
  -2   6  15      645.08      719.61     26.95 o 
  -1   6  15      944.36      913.16     25.99 o 
   0   6  15     2631.32     2500.30     50.71 o 
   1   6  15      102.04       60.61     12.83 o 
   2   6  15     1421.55     1223.94     40.37 o 
   3   6  15       14.58       28.58     11.27 o 
   4   6  15       23.16       10.25     11.05 o 
   5   6  15        8.23        4.31     11.20 o 
  -7   7  15       43.25       34.61     14.73 o 
  -6   7  15      112.37       70.10     14.31 o 
  -5   7  15       14.34       13.10     10.38 o 
  -4   7  15      101.08       88.44     15.65 o 
  -3   7  15        2.45       11.01      9.76 o 
  -2   7  15      151.38      120.29     14.97 o 
  -1   7  15        0.88       -2.05      7.86 o 
   0   7  15      107.74       87.62     14.10 o 
   1   7  15       64.03       70.19     13.86 o 
   2   7  15        2.54       18.52     10.84 o 
   3   7  15       32.37       30.02     11.92 o 
  -4   8  15      178.42      229.79     24.20 o 
  -3   8  15      223.40      221.80     24.07 o 
  -2   8  15      362.59      404.88     23.83 o 
  -1   8  15      213.01      212.79     16.90 o 
   0   8  15      595.87      678.17     26.32 o 
 -12   0  16      280.19      213.39     27.19 o 
 -11   0  16      170.99      174.97     34.03 o 
 -10   0  16       95.17      101.89     19.37 o 
  -9   0  16      389.23      306.13     38.41 o 
  -8   0  16       41.25       30.80     19.90 o 
  -7   0  16       83.65      138.17     14.23 o 
  -6   0  16     2946.46     2895.57    132.71 o 
  -5   0  16      383.48      405.67     14.08 o 
  -4   0  16     2549.51     2372.10     44.31 o 
  -3   0  16     2820.64     2884.57     50.53 o 
  -2   0  16     6788.66     6465.61     93.55 o 
  -1   0  16     3160.98     3107.64     45.53 o 
   0   0  16     7026.96     6630.90     81.11 o 
   1   0  16    17032.16    16796.41    181.14 o 
   2   0  16     5521.77     5590.67    130.70 o 
   3   0  16    16958.18    16606.27    215.63 o 
   4   0  16      620.82      632.20     25.05 o 
   5   0  16     5009.02     5068.17     86.15 o 
   6   0  16        2.56       26.24     20.79 o 
   7   0  16      939.19     1090.57     64.90 o 
   8   0  16        0.17      -21.67     15.34 o 
 -12   1  16       27.88       35.67     14.40 o 
 -11   1  16        3.39        0.24     12.00 o 
 -10   1  16        3.79       34.03     12.89 o 
  -9   1  16      234.38      227.39     19.33 o 
  -8   1  16      115.14      102.62     10.14 o 
  -7   1  16       15.77       17.39      6.85 o 
  -6   1  16        3.14        3.58      5.12 o 
  -5   1  16      186.19      187.67     10.17 o 
  -4   1  16        0.74       23.81      5.75 o 
  -3   1  16      126.11      142.88      8.54 o 
  -2   1  16     1175.45     1197.89     16.38 o 
  -1   1  16      230.10      202.59      8.71 o 
   0   1  16      748.96      645.02     14.53 o 
   1   1  16        6.98        7.10      4.49 o 
   2   1  16      329.69      292.81     11.90 o 
   3   1  16       42.38       29.88      6.03 o 
   4   1  16      763.45      749.78     19.95 o 
   5   1  16       24.53        8.98      6.75 o 
   6   1  16      141.47      106.48     12.82 o 
   7   1  16        4.16       -2.56     13.47 o 
   8   1  16        9.26       24.14     16.38 o 
 -11   2  16      381.60      417.01     34.82 o 
 -10   2  16      181.37      184.06     20.05 o 
  -9   2  16      370.08      414.11     20.26 o 
  -8   2  16        1.60        9.58     11.33 o 
  -7   2  16       52.32       43.11      7.61 o 
  -6   2  16     2134.34     2104.15     31.87 o 
  -5   2  16      108.90      109.92      8.67 o 
  -4   2  16     1314.00     1150.75     18.88 o 
  -3   2  16      467.20      440.93     13.33 o 
  -2   2  16      858.65      740.98     18.04 o 
  -1   2  16      558.86      539.34     13.18 o 
   0   2  16     6767.75     6638.62    104.89 o 
   1   2  16     2984.46     2790.58     34.92 o 
   2   2  16     3851.09     3835.83     59.76 o 
   3   2  16     5917.26     5476.58     58.81 o 
   4   2  16       14.66       37.21     10.83 o 
   5   2  16     5031.68     5010.08     61.19 o 
   6   2  16       38.93       73.81     11.71 o 
   7   2  16     1612.94     1675.80     39.63 o 
   8   2  16        4.03        1.96     14.21 o 
 -11   3  16        9.73       15.29     17.24 o 
 -10   3  16        1.72        4.18     14.11 o 
  -9   3  16      239.36      167.79     13.85 o 
  -8   3  16       40.20       29.14      8.09 o 
  -7   3  16       96.75       99.54      9.98 o 
  -6   3  16      238.08      177.11     10.97 o 
  -5   3  16      597.26      499.74     15.94 o 
  -4   3  16     1057.15     1000.21     18.81 o 
  -3   3  16     2864.57     2775.96     39.00 o 
  -2   3  16      770.58      648.90     19.72 o 
  -1   3  16     1525.66     1566.68     30.53 o 
   0   3  16     3209.65     3144.99     41.14 o 
   1   3  16       16.45       18.74      5.31 o 
   2   3  16     1312.20     1234.37     23.09 o 
   3   3  16      284.45      293.63     12.82 o 
   4   3  16      923.33      882.72     20.80 o 
   5   3  16        0.85       -9.52      6.35 o 
   6   3  16     1110.83     1207.76     33.99 o 
   7   3  16       73.64       60.49     12.39 o 
 -10   4  16      139.53      104.90     15.66 o 
  -9   4  16       84.66      103.50     14.77 o 
  -8   4  16        5.04       -1.44      9.14 o 
  -7   4  16      166.20      149.58     11.50 o 
  -6   4  16       27.68       29.69      7.87 o 
  -5   4  16      359.83      331.47     13.58 o 
  -4   4  16       45.03       23.12      6.33 o 
  -3   4  16       94.33       87.07      9.15 o 
  -2   4  16      656.16      663.86     18.71 o 
  -1   4  16      261.68      214.40     12.92 o 
   0   4  16     1039.60     1010.58     25.73 o 
   1   4  16      221.02      261.60     12.66 o 
   2   4  16      888.60      847.86     21.80 o 
   3   4  16     1532.09     1523.62     30.49 o 
   4   4  16      635.90      617.26     21.89 o 
   5   4  16      642.12      629.84     20.85 o 
   6   4  16      206.08      208.63     15.68 o 
   7   4  16      701.93      751.53     26.31 o 
 -10   5  16        4.83       15.10     12.39 o 
  -9   5  16       34.62       36.12     12.52 o 
  -8   5  16      213.92      201.12     20.91 o 
  -7   5  16       15.23        0.31      9.55 o 
  -6   5  16       48.89       18.05      8.97 o 
  -5   5  16        7.68        8.07      6.98 o 
  -4   5  16        8.07       25.56      7.27 o 
  -3   5  16     1017.98     1108.24     25.84 o 
  -2   5  16      558.69      544.08     18.32 o 
  -1   5  16     2046.07     2159.34     46.10 o 
   0   5  16     1868.38     1984.98     44.31 o 
   1   5  16      489.18      539.23     21.20 o 
   2   5  16     1148.59     1211.80     39.06 o 
   3   5  16      516.76      496.62     23.49 o 
   4   5  16     1479.10     1431.56     38.95 o 
   5   5  16      221.42      173.30     17.31 o 
   6   5  16      908.03      985.50     33.72 o 
  -8   6  16       39.73        5.25     12.52 o 
  -7   6  16        0.05      -14.98     11.65 o 
  -6   6  16        0.96       24.28     11.19 o 
  -5   6  16       38.50       24.45     12.86 o 
  -4   6  16        1.11        5.08      8.01 o 
  -3   6  16      275.12      246.07     15.70 o 
  -2   6  16      148.68      162.59     15.55 o 
  -1   6  16      114.50       93.08     13.21 o 
   0   6  16      370.76      437.31     22.63 o 
   1   6  16       12.29       19.51     10.01 o 
   2   6  16      427.75      430.77     23.46 o 
   3   6  16       59.72       72.48     13.52 o 
   4   6  16      243.00      188.23     18.55 o 
   5   6  16      200.78      204.78     19.34 o 
  -7   7  16        0.76       -5.64     12.28 o 
  -6   7  16       12.73        4.92     11.13 o 
  -5   7  16       32.81       13.11     11.10 o 
  -4   7  16       45.89       52.03     12.50 o 
  -3   7  16      706.42      801.25     34.49 o 
  -2   7  16       51.95       47.71     16.74 o 
  -1   7  16      388.70      438.94     24.26 o 
   0   7  16      205.77      239.68     19.38 o 
   1   7  16      235.75      239.48     19.41 o 
   2   7  16      425.00      456.10     24.92 o 
   3   7  16      261.33      290.49     21.66 o 
  -2   8  16       29.50       36.12     13.67 o 
 -12   1  17      218.00      228.64     23.14 o 
 -11   1  17      828.59     1001.96     45.77 o 
 -10   1  17       13.48       11.78     11.53 o 
  -9   1  17     1653.75     1696.83     46.17 o 
  -8   1  17       85.61       82.37     10.66 o 
  -7   1  17     6505.50     6375.01     67.75 o 
  -6   1  17      663.16      716.98     17.21 o 
  -5   1  17     6334.34     6308.98     73.49 o 
  -4   1  17     3602.80     3344.37     52.07 o 
  -3   1  17     1776.65     1871.35     29.97 o 
  -2   1  17     1255.06     1245.34     20.24 o 
  -1   1  17      608.08      666.02     15.01 o 
   0   1  17       26.32       19.92      5.08 o 
   1   1  17     1432.32     1537.13     24.28 o 
   2   1  17        0.06        3.79      6.80 o 
   3   1  17       25.17       11.90      7.11 o 
   4   1  17       18.94       17.63      7.43 o 
   5   1  17      314.42      254.89     14.80 o 
   6   1  17      773.41      717.74     41.15 o 
   7   1  17     1163.92     1174.66     65.40 o 
   8   1  17      340.22      415.24     33.56 o 
 -11   2  17        4.24        1.96     22.24 o 
 -10   2  17      176.34      281.68     22.67 o 
  -9   2  17      146.24      161.54     13.24 o 
  -8   2  17      452.28      448.29     16.19 o 
  -7   2  17      446.74      459.08     15.71 o 
  -6   2  17      107.99      134.74      9.62 o 
  -5   2  17       94.84       98.31      7.81 o 
  -4   2  17       77.68      107.95      7.77 o 
  -3   2  17       12.16        5.91      5.70 o 
  -2   2  17        8.68       -2.88      5.18 o 
  -1   2  17      228.24      269.86     10.35 o 
   0   2  17       35.45       60.22      6.63 o 
   1   2  17      161.50      175.25      9.61 o 
   2   2  17       10.73        8.27      5.59 o 
   3   2  17     2168.36     2129.88     32.64 o 
   4   2  17        1.31       -5.87      5.36 o 
   5   2  17      929.84      878.28     25.17 o 
   6   2  17      150.91      167.46     15.29 o 
   7   2  17       33.32       40.87     11.21 o 
 -11   3  17      131.26       94.25     22.75 o 
 -10   3  17        0.50        1.72     11.79 o 
  -9   3  17      762.26      854.53     25.95 o 
  -8   3  17        0.28       -9.99      6.66 o 
  -7   3  17     2365.92     2419.34     39.76 o 
  -6   3  17       30.07       28.20      7.23 o 
  -5   3  17     4300.43     3949.70     58.75 o 
  -4   3  17     1324.96     1389.86     26.78 o 
  -3   3  17     1930.85     1909.76     32.40 o 
  -2   3  17      458.96      447.38     17.18 o 
  -1   3  17      918.14     1040.96     38.20 o 
   0   3  17       12.64        2.76      5.55 o 
   1   3  17      625.71      655.90     22.44 o 
   2   3  17      119.46       93.73     11.59 o 
   3   3  17       35.98       20.02      6.95 o 
   4   3  17        0.87       -3.66      6.47 o 
   5   3  17       24.17       28.58      8.67 o 
   6   3  17      254.91      227.64     15.42 o 
   7   3  17      234.34      226.46     17.69 o 
 -10   4  17      460.74      523.04     26.60 o 
  -9   4  17        9.27       13.51     11.38 o 
  -8   4  17      686.77      842.26     29.74 o 
  -7   4  17      319.44      449.11     17.32 o 
  -6   4  17      143.30      175.08     11.82 o 
  -5   4  17      214.43      289.49     13.15 o 
  -4   4  17      330.37      331.48     15.50 o 
  -3   4  17        1.13       14.24      6.50 o 
  -2   4  17      678.65      626.01     21.96 o 
  -1   4  17      324.99      372.44     16.53 o 
   0   4  17       34.62       25.95      9.05 o 
   1   4  17        0.58        2.81      6.04 o 
   2   4  17        1.84       -7.13      6.23 o 
   3   4  17      242.15      259.16     18.97 o 
   4   4  17      377.31      372.54     18.21 o 
   5   4  17      172.51      172.71     14.72 o 
   6   4  17      266.24      298.04     18.34 o 
  -9   5  17       49.95       43.03     13.40 o 
  -8   5  17       89.70       77.56     18.00 o 
  -7   5  17      556.44      487.20     27.91 o 
  -6   5  17        2.40       -0.76      7.83 o 
  -5   5  17     1417.89     1330.05     31.54 o 
  -4   5  17        8.44        0.49      7.58 o 
  -3   5  17      333.97      286.53     14.76 o 
  -2   5  17      106.54       68.04      9.72 o 
  -1   5  17      718.80      717.22     26.88 o 
   0   5  17      445.77      454.22     20.14 o 
   1   5  17      169.60      142.64     14.81 o 
   2   5  17       44.95       82.48     17.00 o 
   3   5  17        1.74        5.31      9.50 o 
   4   5  17      128.68      125.31     15.65 o 
   5   5  17        2.77      -11.79      9.15 o 
  -8   6  17      523.20      534.09     32.03 o 
  -7   6  17      151.75      168.91     20.65 o 
  -6   6  17      349.18      318.57     21.36 o 
  -5   6  17      130.95      143.98     13.85 o 
  -4   6  17      654.41      580.20     22.34 o 
  -3   6  17      103.30       80.53     11.54 o 
  -2   6  17      563.71      513.68     28.77 o 
  -1   6  17      358.40      339.73     23.64 o 
   0   6  17       37.97       28.85     11.39 o 
   1   6  17       33.93       31.46     11.35 o 
   2   6  17        8.66       13.34     10.65 o 
   3   6  17       27.91       60.91     13.07 o 
   4   6  17      156.94      121.83     16.20 o 
  -6   7  17       14.71       14.67     11.90 o 
  -5   7  17      121.80      122.80     16.22 o 
  -4   7  17        2.19       11.42     12.92 o 
  -3   7  17      134.98      124.28     15.79 o 
  -2   7  17        0.99      -10.37      9.30 o 
  -1   7  17       25.40       20.38     11.01 o 
   0   7  17       95.53       88.04     14.05 o 
   1   7  17        5.21       -0.64     10.24 o 
   2   7  17       44.45       30.63     12.68 o 
 -12   0  18      152.31       93.03     22.22 o 
 -11   0  18        3.94       11.61     15.39 o 
 -10   0  18      591.35      496.26     33.64 o 
  -9   0  18      597.24      511.63     31.44 o 
  -8   0  18     1375.88     1328.74     68.57 o 
  -7   0  18     3559.19     3102.38    107.49 o 
  -6   0  18        9.51       -3.42     14.96 o 
  -5   0  18     8499.14     8419.44    148.05 o 
  -4   0  18      105.74      107.52     13.51 o 
  -3   0  18     8573.65     8112.42    114.53 o 
  -2   0  18     1548.69     1479.01     35.95 o 
  -1   0  18    22841.52    23501.11    246.49 o 
   0   0  18     5182.30     4991.71     81.10 o 
   1   0  18    11309.69    11197.80    156.27 o 
   2   0  18     6237.12     5899.22     94.46 o 
   3   0  18      621.52      588.38     25.19 o 
   4   0  18     4840.50     5044.07     87.08 o 
   5   0  18      130.24      195.45     33.59 o 
   6   0  18     1516.24     1961.74     90.12 o 
   7   0  18        8.23       -2.79     18.25 o 
 -11   1  18       40.42       51.89     12.86 o 
 -10   1  18       28.77       52.47     14.61 o 
  -9   1  18        6.11        5.01      9.98 o 
  -8   1  18       42.14       27.78     11.01 o 
  -7   1  18      335.57      474.41     21.53 o 
  -6   1  18      104.20       96.78      9.32 o 
  -5   1  18       27.69       28.80      7.03 o 
  -4   1  18      209.50      202.93     13.10 o 
  -3   1  18       32.59       34.65      8.89 o 
  -2   1  18      245.08      267.01     10.11 o 
  -1   1  18      483.80      502.32     13.57 o 
   0   1  18      282.81      314.17     11.32 o 
   1   1  18      609.06      670.63     16.28 o 
   2   1  18      766.56      721.24     19.41 o 
   3   1  18       63.49       65.00      8.35 o 
   4   1  18      195.96      220.04     14.18 o 
   5   1  18      129.60      131.15     14.00 o 
   6   1  18        4.02        2.32     13.35 o 
   7   1  18       36.28       65.96     18.28 o 
 -11   2  18       21.81       12.66     21.04 o 
 -10   2  18      117.96      127.31     18.41 o 
  -9   2  18      836.19      931.05     26.18 o 
  -8   2  18      524.42      495.05     16.99 o 
  -7   2  18     2634.29     2730.78     39.47 o 
  -6   2  18        0.72       -7.97      5.31 o 
  -5   2  18     3736.39     3775.05     43.81 o 
  -4   2  18       12.52       15.14      6.10 o 
  -3   2  18     5327.07     5380.60     66.96 o 
  -2   2  18      205.05      238.65     14.93 o 
  -1   2  18    11182.32    10939.94    124.75 o 
   0   2  18     3258.93     3106.96     43.01 o 
   1   2  18     5051.07     5000.94     71.44 o 
   2   2  18     3795.43     3732.91     59.95 o 
   3   2  18     1018.07     1047.81     22.29 o 
   4   2  18     2167.85     2190.79     37.37 o 
   5   2  18      868.88      798.71     24.46 o 
   6   2  18      656.40      707.75     26.20 o 
   7   2  18       18.62       22.53     10.27 o 
 -11   3  18       82.99       70.57     22.12 o 
 -10   3  18       65.52       45.45     15.41 o 
  -9   3  18       23.43       10.92      9.38 o 
  -8   3  18       69.54       44.50     10.37 o 
  -7   3  18       28.82       28.23      8.19 o 
  -6   3  18     1641.07     1598.17     29.37 o 
  -5   3  18      842.57      867.47     21.52 o 
  -4   3  18     2765.35     3078.27     44.67 o 
  -3   3  18      139.20      142.83     12.05 o 
  -2   3  18     3158.83     3193.05     48.57 o 
  -1   3  18     2994.50     3034.42     72.19 o 
   0   3  18     1645.13     1633.14     30.89 o 
   1   3  18      996.08      997.75     24.84 o 
   2   3  18      555.80      576.14     18.37 o 
   3   3  18     2111.09     2159.95     36.89 o 
   4   3  18       20.94       21.66      7.56 o 
   5   3  18      898.78      943.32     26.94 o 
   6   3  18      106.50      107.35     18.83 o 
   7   3  18      112.37      125.36     14.98 o 
 -10   4  18      112.18      148.92     23.03 o 
  -9   4  18        3.84       -2.58      9.95 o 
  -8   4  18       78.78       87.79     17.27 o 
  -7   4  18      393.43      459.53     17.80 o 
  -6   4  18        0.61       -3.51      7.20 o 
  -5   4  18     1222.29     1226.08     24.84 o 
  -4   4  18      669.07      548.63     18.22 o 
  -3   4  18      723.40      706.99     20.30 o 
  -2   4  18       27.68       48.49      9.31 o 
  -1   4  18     2761.38     2758.49     45.94 o 
   0   4  18     1452.42     1363.75     40.26 o 
   1   4  18     3320.18     3273.05     66.02 o 
   2   4  18      576.07      547.09     20.19 o 
   3   4  18      784.77      777.87     34.92 o 
   4   4  18      103.19      133.94     13.54 o 
   5   4  18      184.25      182.74     15.20 o 
   6   4  18      157.23      210.04     25.69 o 
  -9   5  18        1.73        2.41     11.05 o 
  -8   5  18      206.58      219.59     22.54 o 
  -7   5  18        2.58       -3.78     11.43 o 
  -6   5  18      524.94      584.89     25.57 o 
  -5   5  18      150.29      126.48     13.18 o 
  -4   5  18     3275.24     3353.46     49.54 o 
  -3   5  18      848.19      859.85     31.52 o 
  -2   5  18     1479.65     1600.87     31.87 o 
  -1   5  18      940.21      889.38     34.17 o 
   0   5  18      312.45      360.82     23.58 o 
   1   5  18      603.02      608.37     25.05 o 
   2   5  18      645.35      642.20     26.37 o 
   3   5  18      697.27      777.71     29.13 o 
   4   5  18      125.86      119.55     18.52 o 
   5   5  18      436.75      517.65     26.02 o 
  -8   6  18       16.31        4.60     12.89 o 
  -7   6  18        2.80       21.62     14.09 o 
  -6   6  18       78.50       94.60     15.29 o 
  -5   6  18       14.27       19.15      9.61 o 
  -4   6  18      254.05      196.17     17.97 o 
  -3   6  18      197.26      179.70     14.57 o 
  -2   6  18       23.67        1.41      9.46 o 
  -1   6  18      170.43      139.64     18.78 o 
   0   6  18       19.94        8.93     10.52 o 
   1   6  18      231.01      213.72     18.82 o 
   2   6  18        0.09       15.14     11.43 o 
   3   6  18       28.89       25.11     11.73 o 
   4   6  18        1.00       20.80     12.04 o 
  -6   7  18      132.40      143.77     18.19 o 
  -5   7  18       10.88        7.51     11.12 o 
  -4   7  18      537.70      664.37     28.04 o 
  -3   7  18      112.08      113.46     15.27 o 
  -2   7  18      368.98      388.64     22.75 o 
  -1   7  18      153.86      224.22     22.56 o 
   0   7  18      291.89      348.89     27.54 o 
   1   7  18       90.14      133.18     17.18 o 
 -11   1  19      111.04       95.47     14.89 o 
 -10   1  19      292.24      312.29     23.59 o 
  -9   1  19      346.73      398.93     24.83 o 
  -8   1  19     1333.55     1566.31     50.08 o 
  -7   1  19      149.06      162.38     16.02 o 
  -6   1  19     1833.00     1904.62     30.59 o 
  -5   1  19       50.06       34.20      8.86 o 
  -4   1  19      129.27      167.14     12.73 o 
  -3   1  19      143.03      123.87     11.30 o 
  -2   1  19       11.29       16.37      7.48 o 
  -1   1  19      847.66      809.70     17.54 o 
   0   1  19       52.70       59.72      7.10 o 
   1   1  19      496.16      503.70     16.29 o 
   2   1  19       31.44       21.57      7.50 o 
   3   1  19     2480.90     2452.60     38.28 o 
   4   1  19       89.15       72.65     20.09 o 
   5   1  19     2876.86     2865.51     60.92 o 
   6   1  19     1097.72     1080.91     47.44 o 
   7   1  19      816.20      778.56     41.72 o 
 -11   2  19      265.08      275.39     42.72 o 
 -10   2  19       19.58        4.83     11.69 o 
  -9   2  19      410.35      448.22     26.38 o 
  -8   2  19       44.08       60.62      9.10 o 
  -7   2  19      250.35      268.85     13.29 o 
  -6   2  19        2.90       12.60      6.25 o 
  -5   2  19       38.03       14.94      7.49 o 
  -4   2  19       25.49       17.75      7.23 o 
  -3   2  19       59.96       44.05      8.64 o 
  -2   2  19       13.56       30.13      7.81 o 
  -1   2  19        7.50       15.15      7.00 o 
   0   2  19      167.55      179.64     10.77 o 
   1   2  19       21.47       10.26      5.76 o 
   2   2  19      273.78      284.41     14.05 o 
   3   2  19      124.65      125.63     12.07 o 
   4   2  19       33.57       31.80      9.18 o 
   5   2  19       66.77       58.66     11.72 o 
   6   2  19       55.11       60.68     12.36 o 
   7   2  19       30.59       34.63     16.80 o 
 -11   3  19       92.86       56.31     21.24 o 
 -10   3  19      134.04      148.35     19.88 o 
  -9   3  19      129.15      106.58     12.70 o 
  -8   3  19      950.33      902.62     23.90 o 
  -7   3  19       69.25       86.11      9.96 o 
  -6   3  19      964.08     1052.25     24.57 o 
  -5   3  19      378.42      481.40     19.34 o 
  -4   3  19      589.59      456.18     23.30 o 
  -3   3  19      925.02      938.28     36.94 o 
  -2   3  19        0.14       -0.04      6.75 o 
  -1   3  19     1157.90     1055.42     27.20 o 
   0   3  19      121.37      118.46     11.35 o 
   1   3  19      721.71      598.83     22.72 o 
   2   3  19       54.75       37.82      9.01 o 
   3   3  19     1169.46     1111.77     28.07 o 
   4   3  19      310.16      289.92     16.59 o 
   5   3  19      678.12      679.73     26.56 o 
   6   3  19      594.01      582.65     25.78 o 
 -10   4  19        6.42       17.80     14.33 o 
  -9   4  19      347.00      318.67     21.48 o 
  -8   4  19       59.31       78.14     12.19 o 
  -7   4  19      104.95       97.22     13.37 o 
  -6   4  19        4.50       -9.11      6.42 o 
  -5   4  19      195.98      183.07     11.58 o 
  -4   4  19        0.11        0.33      6.56 o 
  -3   4  19      243.96      187.17     13.70 o 
  -2   4  19       70.66       73.70     10.45 o 
  -1   4  19       25.06       26.84      8.74 o 
   0   4  19      565.14      551.97     23.61 o 
   1   4  19       33.93       34.56     10.62 o 
   2   4  19      810.40      802.52     24.33 o 
   3   4  19      130.69       98.02     11.90 o 
   4   4  19      341.66      428.07     29.17 o 
   5   4  19      204.31      178.09     19.52 o 
  -9   5  19       65.20       34.43     14.87 o 
  -8   5  19      114.72       93.51     17.52 o 
  -7   5  19       52.25       49.53     20.67 o 
  -6   5  19       46.02       32.38     10.26 o 
  -5   5  19      129.88      108.10     12.71 o 
  -4   5  19        2.03       12.26      8.83 o 
  -3   5  19      130.18      141.87     13.00 o 
  -2   5  19       41.48       55.14     11.92 o 
  -1   5  19      113.84       87.06     25.31 o 
   0   5  19       15.32       12.74     11.67 o 
   1   5  19      155.04      179.51     16.84 o 
   2   5  19       16.90       27.47     11.16 o 
   3   5  19      201.32      200.92     17.74 o 
   4   5  19        4.84       -2.47      9.84 o 
  -7   6  19        1.16       22.39     20.09 o 
  -6   6  19       14.46        6.06     10.06 o 
  -5   6  19       23.33       27.00      9.90 o 
  -4   6  19        3.26       -4.97      7.70 o 
  -3   6  19       65.83       45.96     14.11 o 
  -2   6  19       56.10       39.52     14.12 o 
  -1   6  19        2.51        9.83     11.81 o 
   0   6  19      541.69      605.92     31.36 o 
   1   6  19        0.90      -14.94     11.71 o 
   2   6  19      563.52      656.01     28.78 o 
   3   6  19      326.10      362.15     23.35 o 
  -5   7  19       16.27        6.19     11.70 o 
  -4   7  19        5.98        6.36     15.95 o 
  -3   7  19       22.41        9.28     10.36 o 
  -2   7  19        1.84        0.87     10.14 o 
  -1   7  19        3.67        5.33     12.76 o 
   0   7  19       24.58       10.05     12.45 o 
   1   7  19        0.60       -2.93     10.72 o 
 -11   0  20      830.86      688.59     40.96 o 
 -10   0  20      422.51      320.83     28.93 o 
  -9   0  20      486.29      574.57     51.59 o 
  -8   0  20     1274.36     1426.84     73.64 o 
  -7   0  20      333.73      236.90     33.34 o 
  -6   0  20     1954.64     1934.87     82.39 o 
  -5   0  20      716.17      787.38     52.60 o 
  -4   0  20     4804.02     4662.09     92.65 o 
  -3   0  20      774.75      742.50     26.24 o 
  -2   0  20    10271.97    10337.64    204.06 o 
  -1   0  20      341.56      328.33     33.89 o 
   0   0  20     3396.38     3445.55     64.76 o 
   1   0  20      306.93      280.20     18.39 o 
   2   0  20     1829.76     2176.67     50.21 o 
   3   0  20       60.14       59.24     22.09 o 
   4   0  20     1162.55     1234.83     38.91 o 
   5   0  20      104.01      121.94     30.04 o 
   6   0  20      261.85      319.92     42.46 o 
   7   0  20      340.41      332.34     44.24 o 
 -11   1  20        0.27        9.52     10.70 o 
 -10   1  20        6.45       12.31     12.05 o 
  -9   1  20       23.31       20.60     12.56 o 
  -8   1  20        4.08       11.45     10.22 o 
  -7   1  20      118.02      139.36     18.03 o 
  -6   1  20        0.09       -0.96      7.39 o 
  -5   1  20      641.65      673.67     23.12 o 
  -4   1  20        0.47       -1.29      7.11 o 
  -3   1  20     1639.26     1732.00     41.26 o 
  -2   1  20        8.93       24.45      9.92 o 
  -1   1  20      556.57      508.40     15.80 o 
   0   1  20       18.95       10.53      6.15 o 
   1   1  20      675.58      678.46     19.08 o 
   2   1  20       92.95      121.14     10.45 o 
   3   1  20      211.88      230.93     14.55 o 
   4   1  20        7.38        9.75      9.05 o 
   5   1  20       27.93       26.21     12.41 o 
   6   1  20        0.01       11.76     16.10 o 
 -11   2  20      773.35      818.15     47.60 o 
 -10   2  20       57.46      113.31     23.18 o 
  -9   2  20      887.30      818.70     34.22 o 
  -8   2  20      859.90      877.34     28.96 o 
  -7   2  20      346.41      361.25     14.82 o 
  -6   2  20     2344.51     2369.62     37.17 o 
  -5   2  20      922.76      956.74     28.57 o 
  -4   2  20     4885.11     4826.81     90.47 o 
  -3   2  20      377.01      391.40     16.49 o 
  -2   2  20     6798.21     6613.57     80.70 o 
  -1   2  20      670.65      571.43     17.19 o 
   0   2  20     2324.23     2264.29     35.45 o 
   1   2  20      710.56      743.26     20.03 o 
   2   2  20     1097.26     1109.44     31.44 o 
   3   2  20        3.40        1.80      7.27 o 
   4   2  20       61.61       86.46     12.41 o 
   5   2  20      136.18      179.12     18.36 o 
   6   2  20       26.89       37.34     12.15 o 
 -10   3  20        9.31       -1.41     14.47 o 
  -9   3  20      338.87      272.36     19.90 o 
  -8   3  20      240.37      281.73     21.13 o 
  -7   3  20      945.90      961.00     23.95 o 
  -6   3  20       37.60       62.89      8.83 o 
  -5   3  20     1581.75     1571.04     35.65 o 
  -4   3  20      229.06      270.01     15.23 o 
  -3   3  20     1012.27      997.32     26.24 o 
  -2   3  20        4.07        7.74      7.53 o 
  -1   3  20      845.89      871.71     24.72 o 
   0   3  20       71.01       47.59      9.24 o 
   1   3  20     1136.15     1084.21     27.28 o 
   2   3  20      340.89      340.54     17.07 o 
   3   3  20      732.26      657.49     25.09 o 
   4   3  20      274.27      291.80     18.88 o 
   5   3  20      219.89      174.71     25.33 o 
   6   3  20        0.96        2.67     10.44 o 
 -10   4  20      102.55      114.29     19.24 o 
  -9   4  20      288.27      246.95     19.99 o 
  -8   4  20      396.56      450.25     22.56 o 
  -7   4  20       40.69       32.21     10.79 o 
  -6   4  20      351.67      408.99     17.22 o 
  -5   4  20       35.14       55.80      9.48 o 
  -4   4  20     1793.80     1838.51     37.50 o 
  -3   4  20        3.99        3.62      7.70 o 
  -2   4  20     1917.89     1900.77     38.41 o 
  -1   4  20       31.54       32.00      9.40 o 
   0   4  20      607.90      672.20     26.41 o 
   1   4  20       37.14       47.15     20.70 o 
   2   4  20       39.79       39.18     11.49 o 
   3   4  20        5.70       -0.64      8.07 o 
   4   4  20        2.88        3.84      8.75 o 
   5   4  20       57.58       66.91     13.12 o 
  -9   5  20       97.03      101.28     18.07 o 
  -8   5  20      200.59      212.64     21.92 o 
  -7   5  20      644.07      596.60     30.79 o 
  -6   5  20      289.81      314.97     22.65 o 
  -5   5  20     1299.38     1390.85     33.62 o 
  -4   5  20       97.63       85.43     11.73 o 
  -3   5  20      914.46      984.24     31.38 o 
  -2   5  20      102.78       96.51     15.96 o 
  -1   5  20      806.04      860.42     34.76 o 
   0   5  20       57.23       81.00     15.66 o 
   1   5  20      545.18      614.27     30.58 o 
   2   5  20       94.23      112.70     14.71 o 
   3   5  20       30.28       37.66     12.33 o 
   4   5  20       46.62       46.99     12.87 o 
  -7   6  20       38.12       49.20     15.64 o 
  -6   6  20       15.76       23.16     11.67 o 
  -5   6  20       80.64       57.80     12.61 o 
  -4   6  20       64.86       72.30     12.03 o 
  -3   6  20        8.09       -1.43      9.71 o 
  -2   6  20       33.81       16.91     12.53 o 
  -1   6  20        1.77        3.17     11.20 o 
   0   6  20       29.38       13.55     15.21 o 
   1   6  20       33.86       31.27     12.06 o 
   2   6  20        4.52       -9.96      9.53 o 
  -4   7  20       45.38       69.27     14.05 o 
  -3   7  20      294.97      314.37     22.15 o 
  -2   7  20       74.34       94.60     17.95 o 
  -1   7  20      142.88      148.94     20.25 o 
 -11   1  21       12.29       10.52     10.96 o 
 -10   1  21      128.25      139.17     18.62 o 
  -9   1  21      264.59      258.38     21.53 o 
  -8   1  21      107.14       95.08     14.99 o 
  -7   1  21       54.28       41.72     11.99 o 
  -6   1  21      313.01      350.90     27.33 o 
  -5   1  21      794.23      671.31     27.47 o 
  -4   1  21     2594.35     2553.23     47.21 o 
  -3   1  21      175.23      138.99     12.77 o 
  -2   1  21     1998.93     1852.54     30.60 o 
  -1   1  21      235.12      271.03     18.59 o 
   0   1  21     2144.05     2007.81     36.79 o 
   1   1  21        6.67       10.91      6.66 o 
   2   1  21     4178.74     4117.20     54.40 o 
   3   1  21       19.98       18.90      8.42 o 
   4   1  21     1476.39     1548.18     38.92 o 
   5   1  21      459.79      518.63     26.92 o 
   6   1  21      204.00      194.67     25.42 o 
 -11   2  21       39.64       19.65     13.51 o 
 -10   2  21       27.83        9.71     12.48 o 
  -9   2  21      146.23       67.08     15.61 o 
  -8   2  21        2.11        2.92     11.11 o 
  -7   2  21      221.69      215.40     12.42 o 
  -6   2  21      184.49      186.35     13.08 o 
  -5   2  21      373.77      354.67     26.58 o 
  -4   2  21      431.19      379.04     19.50 o 
  -3   2  21       42.67       20.86      8.17 o 
  -2   2  21        0.14       -4.59      6.96 o 
  -1   2  21      433.08      442.39     17.77 o 
   0   2  21      106.20       90.53      9.52 o 
   1   2  21      174.50      179.81     13.33 o 
   2   2  21      196.71      174.94     15.01 o 
   3   2  21       23.32       13.85     10.88 o 
   4   2  21      117.22      108.62     15.84 o 
   5   2  21      129.85      161.15     24.88 o 
   6   2  21        0.47        3.89     10.82 o 
 -10   3  21      181.64      212.69     29.49 o 
  -9   3  21        1.12        2.91     11.36 o 
  -8   3  21        0.88        9.57      7.93 o 
  -7   3  21      280.18      239.01     13.87 o 
  -6   3  21       37.72       53.15      9.22 o 
  -5   3  21      102.72       83.42     12.91 o 
  -4   3  21      837.46      859.21     25.13 o 
  -3   3  21       78.13       62.56      9.90 o 
  -2   3  21      333.12      320.12     16.36 o 
  -1   3  21      214.02      198.49     13.79 o 
   0   3  21      360.91      373.74     17.76 o 
   1   3  21        0.26        0.95      7.16 o 
   2   3  21     1747.83     1743.19     39.78 o 
   3   3  21      130.19      117.95     16.08 o 
   4   3  21     1281.59     1262.06     40.96 o 
   5   3  21      409.67      410.32     29.50 o 
  -9   4  21       20.77       13.29     12.64 o 
  -8   4  21       13.54        2.38      9.97 o 
  -7   4  21      232.89      126.86     15.08 o 
  -6   4  21        1.08      -12.61      8.40 o 
  -5   4  21      161.08       58.04      9.88 o 
  -4   4  21        5.60       -3.93      7.98 o 
  -3   4  21      432.35      405.58     26.25 o 
  -2   4  21      171.54      234.40     15.61 o 
  -1   4  21     1383.28     1314.34     36.29 o 
   0   4  21       25.77        0.72     10.75 o 
   1   4  21      787.47      885.45     48.09 o 
   2   4  21      207.81      227.97     20.63 o 
   3   4  21      303.10      272.94     16.68 o 
   4   4  21      112.30      143.02     14.05 o 
  -8   5  21       29.14       13.42     13.51 o 
  -7   5  21       44.47       43.75     12.57 o 
  -6   5  21       31.67        7.42      8.92 o 
  -5   5  21       46.46       55.92     13.05 o 
  -4   5  21       57.43       67.13     11.48 o 
  -3   5  21      267.22      259.75     18.78 o 
  -2   5  21      183.24      207.17     20.32 o 
  -1   5  21      264.44      210.29     21.96 o 
   0   5  21      225.47      262.78     22.29 o 
   1   5  21       41.09        8.13     11.34 o 
   2   5  21      727.17      652.53     34.76 o 
   3   5  21       14.92       -5.12      9.60 o 
  -7   6  21      138.15       86.00     17.71 o 
  -6   6  21        1.98       14.95      9.86 o 
  -5   6  21       83.80       77.15     12.74 o 
  -4   6  21       59.50       81.84     12.76 o 
  -3   6  21      191.58      212.72     23.25 o 
  -2   6  21       91.46      108.59     20.19 o 
  -1   6  21      758.75      781.42     35.35 o 
   0   6  21        2.92        3.53     12.23 o 
   1   6  21      954.31     1003.82     40.07 o 
   2   6  21       51.52       63.81     14.46 o 
 -11   0  22      162.17      296.07     30.96 o 
 -10   0  22      179.29      199.72     25.63 o 
  -9   0  22      475.91      546.17     51.97 o 
  -8   0  22      520.28      508.78     49.18 o 
  -7   0  22      264.47      252.24     36.76 o 
  -6   0  22      421.47      379.49     40.94 o 
  -5   0  22     1601.10     1733.33     79.85 o 
  -4   0  22     1297.23     1332.92     68.57 o 
  -3   0  22     1491.94     1563.72     49.35 o 
  -2   0  22       25.06       41.58     13.94 o 
  -1   0  22      182.83      240.05     27.19 o 
   0   0  22      775.33      690.40     28.04 o 
   1   0  22      369.68      460.26     30.53 o 
   2   0  22     1539.43     1447.69     41.74 o 
   3   0  22      156.86      226.54     19.12 o 
   4   0  22      264.11      248.18     36.12 o 
   5   0  22      106.39       99.25     28.39 o 
   6   0  22      328.57      269.22     40.05 o 
 -11   1  22        0.03        3.66     11.18 o 
 -10   1  22       18.01       25.84     13.75 o 
  -9   1  22        0.05       -8.57     14.63 o 
  -8   1  22       57.68       43.94     13.35 o 
  -7   1  22        0.08       -2.36      9.29 o 
  -6   1  22      176.84      231.36     64.58 o 
  -5   1  22        0.00       -4.54      9.17 o 
  -4   1  22       29.50       28.46     12.08 o 
  -3   1  22        3.79        0.47      7.92 o 
  -2   1  22       25.19       20.03      8.31 o 
  -1   1  22      542.36      535.81     22.65 o 
   0   1  22        9.09        4.92      7.04 o 
   1   1  22      289.14      280.11     17.16 o 
   2   1  22      141.01      177.28     12.12 o 
   3   1  22       28.74       26.85     10.92 o 
   4   1  22        5.94       11.54     11.30 o 
   5   1  22       34.39       37.85     16.47 o 
 -10   2  22      120.80      156.37     20.36 o 
  -9   2  22      441.80      429.70     28.15 o 
  -8   2  22      202.06      208.04     20.34 o 
  -7   2  22      135.91      191.76     18.54 o 
  -6   2  22      537.29      487.46     25.84 o 
  -5   2  22      992.69     1057.03     31.20 o 
  -4   2  22      434.89      457.37     21.03 o 
  -3   2  22     1236.57     1264.31     29.58 o 
  -2   2  22       16.05       11.07      7.78 o 
  -1   2  22      112.88      144.02     15.11 o 
   0   2  22      258.51      273.18     28.48 o 
   1   2  22       18.93       44.40      9.53 o 
   2   2  22      151.19      149.81     14.67 o 
   3   2  22      328.02      402.53     24.01 o 
   4   2  22      106.73       82.33     15.11 o 
   5   2  22      100.83      102.69     16.22 o 
 -10   3  22        2.92        7.69     13.04 o 
  -9   3  22      179.52      203.40     18.57 o 
  -8   3  22       27.80       91.85     13.77 o 
  -7   3  22       47.22       41.81      8.98 o 
  -6   3  22      185.94      249.48     25.16 o 
  -5   3  22       11.43        5.49     11.86 o 
  -4   3  22       90.45      106.65     12.02 o 
  -3   3  22      318.14      264.33     15.84 o 
  -2   3  22        6.70       -1.10      7.31 o 
  -1   3  22       70.05       41.74      9.65 o 
   0   3  22        9.95       10.03      9.35 o 
   1   3  22       63.00       29.50     12.16 o 
   2   3  22       38.10       31.67     15.78 o 
   3   3  22      535.10      496.80     26.84 o 
   4   3  22        0.14       -7.51     10.30 o 
   5   3  22      422.90      393.49     25.70 o 
  -9   4  22       24.75       41.09     14.92 o 
  -8   4  22      100.46      127.04     15.89 o 
  -7   4  22      129.20       99.51     14.53 o 
  -6   4  22       97.41       82.70     13.16 o 
  -5   4  22     1657.76     1549.36     47.14 o 
  -4   4  22      165.28      150.75     14.05 o 
  -3   4  22      428.62      381.13     18.99 o 
  -2   4  22        3.06        9.90      8.91 o 
  -1   4  22       10.02        5.44     10.44 o 
   0   4  22       32.28       16.91     12.30 o 
   1   4  22        1.47        4.48     11.66 o 
   2   4  22        2.49        3.59     10.64 o 
   3   4  22        5.10       10.05     11.01 o 
   4   4  22        1.83      -12.97      9.42 o 
  -8   5  22      270.76      305.91     25.43 o 
  -7   5  22       56.59       68.34     13.69 o 
  -6   5  22      457.74      555.94     23.09 o 
  -5   5  22       27.54       11.14      9.35 o 
  -4   5  22       23.44       50.40     12.29 o 
  -3   5  22       69.29       40.06     12.02 o 
  -2   5  22      205.20      197.74     20.85 o 
  -1   5  22      146.01      133.11     18.18 o 
   0   5  22      333.66      257.67     22.54 o 
   1   5  22       63.97       43.39     16.11 o 
   2   5  22       23.58       29.78     13.45 o 
   3   5  22       23.46       35.31     12.71 o 
  -6   6  22       44.00       37.53     11.34 o 
  -5   6  22      118.01       80.60     13.02 o 
  -4   6  22       11.01       21.35     10.24 o 
  -3   6  22       43.72       36.32     14.38 o 
  -2   6  22       12.35        0.60     12.94 o 
  -1   6  22       29.42       19.85     12.84 o 
   0   6  22       13.32       20.60     13.07 o 
   1   6  22        3.29       16.74     18.23 o 
 -10   1  23      106.95       64.87     16.19 o 
  -9   1  23       84.93       85.46     16.39 o 
  -8   1  23      826.71      879.00     56.38 o 
  -7   1  23      370.07      370.44     23.38 o 
  -6   1  23      960.74      897.78     42.52 o 
  -5   1  23     2535.03     2508.48     77.63 o 
  -4   1  23       65.56       91.15     13.91 o 
  -3   1  23     2678.72     2861.13     60.42 o 
  -2   1  23      267.59      277.37     17.50 o 
  -1   1  23     2839.19     2927.12     47.27 o 
   0   1  23      226.50      209.36     13.90 o 
   1   1  23     2416.40     2566.89     44.79 o 
   2   1  23      491.71      564.84     30.17 o 
   3   1  23     1389.37     1580.00     44.81 o 
   4   1  23      294.03      328.44     23.23 o 
   5   1  23       38.43       49.26     17.98 o 
 -10   2  23        0.09        1.83     11.81 o 
  -9   2  23       55.11       51.47     15.12 o 
  -8   2  23       32.89       30.55     13.34 o 
  -7   2  23       79.32       87.90     27.38 o 
  -6   2  23      113.55       38.70     19.89 o 
  -5   2  23       31.40       60.85     13.72 o 
  -4   2  23      290.69      296.96     18.33 o 
  -3   2  23       33.17       55.86      9.99 o 
  -2   2  23     1188.65     1302.96     30.64 o 
  -1   2  23      129.00      114.43     13.12 o 
   0   2  23      300.15      327.17     16.86 o 
   1   2  23       47.71       62.52     12.20 o 
   2   2  23       59.04       67.62     13.84 o 
   3   2  23        2.59        0.94      9.99 o 
   4   2  23        8.36       14.97     12.02 o 
   5   2  23        5.57       14.85     11.93 o 
 -10   3  23        6.86        1.83     12.57 o 
  -9   3  23       15.01       20.72     16.16 o 
  -8   3  23      310.55      319.27     21.19 o 
  -7   3  23       43.54      100.15     14.18 o 
  -6   3  23      343.78      293.91     19.30 o 
  -5   3  23      361.85      468.38     23.14 o 
  -4   3  23      156.61      136.78     13.07 o 
  -3   3  23      555.66      613.19     22.44 o 
  -2   3  23      175.52      168.21     13.95 o 
  -1   3  23     1500.24     1614.21     39.53 o 
   0   3  23      256.28      219.62     17.57 o 
   1   3  23     1726.67     1828.29     61.25 o 
   2   3  23       32.12       31.35     13.78 o 
   3   3  23      917.06      908.42     89.47 o 
   4   3  23        0.34       -1.37     11.38 o 
  -9   4  23      109.70      112.56     16.22 o 
  -8   4  23      280.25      267.42     20.08 o 
  -7   4  23        7.58       30.25     11.31 o 
  -6   4  23      470.89      548.76     24.90 o 
  -5   4  23      211.05      238.97     22.79 o 
  -4   4  23      358.68      400.61     22.34 o 
  -3   4  23       66.07       64.85     14.30 o 
  -2   4  23      873.96      962.83     31.20 o 
  -1   4  23      127.87      168.11     18.76 o 
   0   4  23      548.74      545.42     28.62 o 
   1   4  23      133.90      148.35     18.63 o 
   2   4  23       95.96      113.42     17.55 o 
   3   4  23       21.35        8.79     22.63 o 
  -7   5  23        1.93        2.93     10.08 o 
  -6   5  23      198.24      174.10     17.47 o 
  -5   5  23       16.86       17.36      9.96 o 
  -4   5  23      179.77      161.19     17.08 o 
  -3   5  23       52.52       44.82     13.26 o 
  -2   5  23      154.39      164.74     21.59 o 
  -1   5  23      141.65      119.36     18.51 o 
   0   5  23      295.49      305.75     27.24 o 
   1   5  23      313.65      360.25     26.34 o 
   2   5  23       28.78       22.99     13.76 o 
  -5   6  23       71.09       91.66     14.03 o 
  -4   6  23      220.61      223.52     22.62 o 
  -3   6  23      160.49      167.70     20.98 o 
  -2   6  23      431.20      519.56     31.05 o 
  -1   6  23        2.54      -11.05     10.89 o 
   0   6  23      282.62      364.37     32.81 o 
 -10   0  24        4.69       20.18     16.88 o 
  -9   0  24       19.93       67.43     27.51 o 
  -8   0  24      112.20      181.00     34.98 o 
  -7   0  24      647.39      717.67     56.91 o 
  -6   0  24      246.44      310.03     39.80 o 
  -5   0  24      320.11      284.56     37.65 o 
  -4   0  24      109.16      150.96     31.05 o 
  -3   0  24      149.87      149.06     29.53 o 
  -2   0  24     1036.81      912.94     39.41 o 
  -1   0  24     1065.58     1180.85     44.88 o 
   0   0  24      748.04      737.12     54.44 o 
   1   0  24      568.19      636.82     34.82 o 
   2   0  24       12.46       17.68     11.27 o 
   3   0  24     1053.39     1078.64     45.17 o 
   4   0  24       76.21      116.23     29.41 o 
   5   0  24     1195.73     1272.08     75.67 o 
 -10   1  24        8.84        8.47     14.91 o 
  -9   1  24       24.71       18.72     13.46 o 
  -8   1  24       13.97       14.75     12.47 o 
  -7   1  24        9.24       -7.04     26.30 o 
  -6   1  24       37.43       24.75     27.12 o 
  -5   1  24      105.04       80.63     18.85 o 
  -4   1  24       53.62       19.20     14.00 o 
  -3   1  24       21.95        8.85     17.29 o 
  -2   1  24       15.09       12.65     10.56 o 
  -1   1  24       41.82       79.79     10.61 o 
   0   1  24        0.81       14.24      8.26 o 
   1   1  24       56.73       84.86     11.53 o 
   2   1  24       80.67       88.79     16.58 o 
   3   1  24        0.49       14.28     11.45 o 
   4   1  24      127.02      136.33     17.74 o 
 -10   2  24        9.77       48.94     15.50 o 
  -9   2  24      244.95      236.10     23.00 o 
  -8   2  24        6.14      -19.65     13.10 o 
  -7   2  24      393.81      401.22     32.44 o 
  -6   2  24        6.53       12.45     11.33 o 
  -5   2  24       28.30        8.90     10.55 o 
  -4   2  24       14.21       -9.93      9.74 o 
  -3   2  24      132.69      148.43     13.13 o 
  -2   2  24      678.72      584.23     21.50 o 
  -1   2  24      734.42      799.74     32.64 o 
   0   2  24      148.73      138.63     15.33 o 
   1   2  24      998.28     1037.22     36.14 o 
   2   2  24       21.69       33.86     20.32 o 
   3   2  24      903.41      902.13     34.97 o 
   4   2  24       11.68       34.89     13.76 o 
  -9   3  24       66.53       93.33     22.81 o 
  -8   3  24        1.83        2.09     12.38 o 
  -7   3  24       31.62       22.50     12.82 o 
  -6   3  24       13.04       -7.47     10.97 o 
  -5   3  24      293.31      279.22     19.17 o 
  -4   3  24       39.27       24.58      9.70 o 
  -3   3  24        1.32       16.12      8.77 o 
  -2   3  24       59.57       65.28     11.30 o 
  -1   3  24       22.75       19.51      9.31 o 
   0   3  24      286.03      279.05     27.39 o 
   1   3  24       66.09       64.82     20.91 o 
   2   3  24      333.93      314.60     35.30 o 
   3   3  24      131.34       77.94     15.98 o 
   4   3  24      343.16      386.14     26.44 o 
  -8   4  24        0.92        7.27     10.97 o 
  -7   4  24      681.72      630.45     34.18 o 
  -6   4  24      151.69      136.84     19.49 o 
  -5   4  24       85.78      134.78     16.19 o 
  -4   4  24       29.89       20.22     11.13 o 
  -3   4  24       93.43      141.94     16.76 o 
  -2   4  24        0.68       -6.93      9.44 o 
  -1   4  24      334.32      270.18     21.99 o 
   0   4  24       31.71       20.49     12.57 o 
   1   4  24      107.56      103.59     17.39 o 
   2   4  24        0.53        7.30     20.28 o 
   3   4  24       52.67       61.92     19.24 o 
  -7   5  24       11.38       20.84     11.78 o 
  -6   5  24        0.94       -6.11      9.98 o 
  -5   5  24        1.11       13.62     10.90 o 
  -4   5  24      223.79      219.80     18.95 o 
  -3   5  24       10.25        1.89     12.66 o 
  -2   5  24      267.62      251.90     22.93 o 
  -1   5  24       49.80       33.40     14.09 o 
   0   5  24       87.36      115.05     27.88 o 
   1   5  24       72.49       88.09     18.49 o 
  -4   6  24        4.03       10.30     13.29 o 
  -3   6  24        2.74       -7.60     12.58 o 
  -2   6  24        4.32       -5.22     12.10 o 
 -10   1  25       88.10       97.60     18.16 o 
  -9   1  25      581.77      598.10     38.23 o 
  -8   1  25      110.04       98.21     22.38 o 
  -7   1  25     1098.88     1213.38     52.39 o 
  -6   1  25      565.82      641.94     38.18 o 
  -5   1  25      329.08      328.22     28.77 o 
  -4   1  25      472.13      534.11     44.72 o 
  -3   1  25     1314.91     1335.29     50.34 o 
  -2   1  25      753.73      895.94     34.02 o 
  -1   1  25      610.13      575.20     34.21 o 
   0   1  25      961.48     1091.72     29.11 o 
   1   1  25       30.41       21.90      9.48 o 
   2   1  25      325.22      405.78     24.49 o 
   3   1  25        7.87       18.48     12.10 o 
   4   1  25       19.77       48.01     13.82 o 
  -9   2  25      149.41      114.26     23.73 o 
  -8   2  25       80.88       63.75     19.83 o 
  -7   2  25       93.01       88.74     20.32 o 
  -6   2  25      386.58      419.72     26.40 o 
  -5   2  25      134.67      165.58     18.77 o 
  -4   2  25      333.07      330.86     23.09 o 
  -3   2  25      682.88      749.95     24.64 o 
  -2   2  25       49.34       30.64     11.36 o 
  -1   2  25      417.68      376.30     21.26 o 
   0   2  25       24.10       18.28     10.28 o 
   1   2  25      236.99      228.60     19.77 o 
   2   2  25        1.23        2.88     10.47 o 
   3   2  25       46.45       62.84     15.12 o 
   4   2  25       22.66       51.19     14.52 o 
  -9   3  25      319.53      338.54     33.20 o 
  -8   3  25      111.15      142.11     24.36 o 
  -7   3  25      656.84      684.30     51.89 o 
  -6   3  25       67.18       84.68     22.02 o 
  -5   3  25      283.39      315.36     28.26 o 
  -4   3  25      303.78      327.89     18.30 o 
  -3   3  25      493.96      506.93     24.41 o 
  -2   3  25      399.05      426.14     20.35 o 
  -1   3  25      517.39      556.96     29.44 o 
   0   3  25      300.62      299.72     28.81 o 
   1   3  25       22.30       31.80     16.08 o 
   2   3  25        4.97       20.97     15.73 o 
   3   3  25        0.54        6.01     15.19 o 
  -8   4  25      120.40       97.67     15.22 o 
  -7   4  25        9.85       29.86     13.93 o 
  -6   4  25      127.05      176.54     24.16 o 
  -5   4  25      252.11      247.97     19.80 o 
  -4   4  25      112.61      123.49     15.64 o 
  -3   4  25      610.75      713.01     28.61 o 
  -2   4  25        4.98       -0.60     11.48 o 
  -1   4  25      202.44      212.54     20.81 o 
   0   4  25        0.32       11.60     13.07 o 
   1   4  25       70.57      124.03     33.84 o 
   2   4  25       43.32       -2.19     25.60 o 
  -6   5  25       13.34       11.19     13.24 o 
  -5   5  25       19.70       49.87     15.46 o 
  -4   5  25        0.11       -2.77     11.24 o 
  -3   5  25      135.72      139.43     19.46 o 
  -2   5  25       15.75       32.94     13.96 o 
  -1   5  25      133.70      103.70     18.70 o 
   0   5  25       22.05       23.74     24.87 o 
 -10   0  26       36.44      106.85     42.14 o 
  -9   0  26       53.98       16.73     25.10 o 
  -8   0  26      193.51      176.69     37.52 o 
  -7   0  26      193.16      215.60     38.03 o 
  -6   0  26       16.31       30.80     22.82 o 
  -5   0  26      949.14      886.38     61.85 o 
  -4   0  26       10.10       14.58     20.15 o 
  -3   0  26     1209.03     1139.25     68.83 o 
  -2   0  26      637.64      623.04     34.81 o 
  -1   0  26      558.69      523.33     58.24 o 
   0   0  26      593.33      595.25     35.18 o 
   1   0  26      675.87      686.59     37.73 o 
   2   0  26      101.67      158.79     22.05 o 
   3   0  26      218.05      300.53     40.05 o 
  -9   1  26       19.32       37.17     14.44 o 
  -8   1  26        3.18      -20.16     13.44 o 
  -7   1  26       49.43       40.40     20.72 o 
  -6   1  26        0.27       -6.53     13.99 o 
  -5   1  26      104.34      138.73     22.53 o 
  -4   1  26        8.68        5.61     14.22 o 
  -3   1  26        2.97        6.53     11.06 o 
  -2   1  26        0.78       17.83     14.17 o 
  -1   1  26        3.11       10.56     11.60 o 
   0   1  26        0.76       10.09      9.64 o 
   1   1  26       18.32       12.84      9.98 o 
   2   1  26       21.65       20.13     12.01 o 
   3   1  26       11.00        1.44     11.29 o 
  -9   2  26       81.11      116.43     23.97 o 
  -8   2  26       47.85       17.98     21.23 o 
  -7   2  26       67.79       48.55     18.58 o 
  -6   2  26        0.26       -2.11     14.97 o 
  -5   2  26      237.78      216.00     21.26 o 
  -4   2  26       11.08        3.44     10.82 o 
  -3   2  26      446.14      375.66     24.78 o 
  -2   2  26      184.39      201.11     19.77 o 
  -1   2  26      105.00       94.43     14.46 o 
   0   2  26      512.82      539.50     36.02 o 
   1   2  26      329.49      357.68     30.15 o 
   2   2  26      252.75      288.41     22.70 o 
   3   2  26      494.17      492.48     28.56 o 
  -8   3  26       17.03       -6.90     15.89 o 
  -7   3  26        6.91        7.37     13.11 o 
  -6   3  26       48.02       45.95     14.56 o 
  -5   3  26       95.38       83.52     16.24 o 
  -4   3  26        5.25       -0.07      9.22 o 
  -3   3  26      119.35       93.79     14.09 o 
  -2   3  26      122.87      128.15     29.88 o 
  -1   3  26      136.68       97.11     20.16 o 
   0   3  26      198.66      172.37     24.05 o 
   1   3  26      183.33      213.78     26.18 o 
   2   3  26       10.53       -2.46     15.72 o 
  -7   4  26       14.79       22.28     14.34 o 
  -6   4  26       34.75       15.16     13.31 o 
  -5   4  26      169.32      196.27     18.47 o 
  -4   4  26        1.62      -10.06      9.27 o 
  -3   4  26      414.54      452.37     32.46 o 
  -2   4  26      121.94      140.38     20.78 o 
  -1   4  26      125.76      141.11     18.93 o 
   0   4  26      195.51      220.95     35.05 o 
   1   4  26       34.06       30.73     23.96 o 
  -5   5  26      113.06       64.25     14.25 o 
  -4   5  26      134.37      123.32     17.12 o 
  -3   5  26       74.64       47.28     14.94 o 
  -2   5  26      138.53      157.96     20.63 o 
  -1   5  26       31.17       22.72     18.05 o 
  -9   1  27        0.79       30.10     27.32 o 
  -8   1  27      221.25      185.57     31.88 o 
  -7   1  27        0.08      -18.71     18.76 o 
  -6   1  27      329.66      359.81     31.92 o 
  -5   1  27      135.10       88.38     20.59 o 
  -4   1  27      698.23      785.25     42.43 o 
  -3   1  27       60.13      103.10     17.23 o 
  -2   1  27      445.87      461.45     26.77 o 
  -1   1  27       74.68      124.96     17.05 o 
   0   1  27      280.94      287.16     22.47 o 
   1   1  27       86.17       35.28     11.38 o 
   2   1  27       98.80      128.36     17.79 o 
   3   1  27       18.23        2.49     11.92 o 
  -8   2  27        8.14        7.77     24.72 o 
  -7   2  27       50.76       31.28     22.31 o 
  -6   2  27       45.67       20.07     36.88 o 
  -5   2  27       84.73       77.68     16.02 o 
  -4   2  27        4.12        0.72     11.37 o 
  -3   2  27       45.14       49.87     14.60 o 
  -2   2  27      157.90      119.15     21.30 o 
  -1   2  27       39.89       24.09     18.01 o 
   0   2  27       20.20        9.09     11.94 o 
   1   2  27       94.16       53.26     17.68 o 
   2   2  27       52.21       61.89     15.16 o 
  -8   3  27       41.24       76.41     30.42 o 
  -7   3  27      105.63      118.02     31.12 o 
  -6   3  27      186.99      233.53     22.96 o 
  -5   3  27        7.61      -16.49     11.13 o 
  -4   3  27      152.01      182.10     17.57 o 
  -3   3  27        2.31        9.51     10.49 o 
  -2   3  27       34.81       12.77     14.57 o 
  -1   3  27       18.73       34.65     16.44 o 
   0   3  27        2.40      -19.38     27.25 o 
   1   3  27       41.62       31.97     17.25 o 
  -6   4  27       22.04       65.69     16.58 o 
  -5   4  27      175.55      151.76     20.63 o 
  -4   4  27       44.33       66.35     14.39 o 
  -3   4  27       73.12       45.68     14.16 o 
  -2   4  27        0.00       -4.57     10.60 o 
  -1   4  27      149.27      135.58     24.44 o 
   0   4  27        0.26        6.23     15.40 o 
  -9   0  28        2.44        3.93     24.34 o 
  -8   0  28      125.40      169.47     38.91 o 
  -7   0  28       29.52       -1.27     20.53 o 
  -6   0  28      525.44      522.22     53.49 o 
  -5   0  28       42.27       69.59     29.15 o 
  -4   0  28      440.71      446.04     47.91 o 
  -3   0  28      255.02      225.36     36.76 o 
  -2   0  28      136.14      194.06     36.00 o 
  -1   0  28      100.03      110.62     20.86 o 
   0   0  28       71.90       68.29     18.77 o 
   1   0  28       91.47      179.31     23.69 o 
   2   0  28      229.85      257.58     67.62 o 
  -8   1  28        1.29       -3.45     20.79 o 
  -7   1  28       24.83       20.08     16.53 o 
  -6   1  28       19.16       15.30     14.88 o 
  -5   1  28        7.02       -6.64     14.47 o 
  -4   1  28        6.88       -7.93     13.99 o 
  -3   1  28       19.04       17.03     14.74 o 
  -2   1  28        9.43       -2.02     14.40 o 
  -1   1  28        9.07        6.40     11.64 o 
   0   1  28        5.93       11.82     12.47 o 
   1   1  28        5.44        4.72     10.11 o 
   2   1  28        5.37        5.00     12.14 o 
  -8   2  28        1.27      -10.84     15.13 o 
  -7   2  28        2.90       15.69     16.70 o 
  -6   2  28      451.84      541.59     57.17 o 
  -5   2  28        4.16      -19.53     23.07 o 
  -4   2  28      368.96      409.14     27.10 o 
  -3   2  28      352.48      357.27     25.51 o 
  -2   2  28      289.88      273.06     23.45 o 
  -1   2  28      241.62      285.45     37.14 o 
   0   2  28      437.71      423.52     33.36 o 
   1   2  28       15.64       29.86     30.86 o 
  -7   3  28       26.51       13.38     17.25 o 
  -6   3  28      180.85      129.30     19.67 o 
  -5   3  28       11.30        7.05     13.26 o 
  -4   3  28       20.02        4.38     11.80 o 
  -3   3  28       55.87       67.21     16.13 o 
  -2   3  28        0.57       -5.05     12.12 o 
  -1   3  28       36.64       35.05     17.66 o 
   0   3  28       51.13       67.29     19.14 o 
  -5   4  28        0.18       -9.02     11.74 o 
  -4   4  28      218.13      203.96     19.46 o 
  -3   4  28        0.25        3.46     10.70 o 
  -2   4  28      103.79       79.93     20.29 o 
  -8   1  29       10.31       33.87     19.35 o 
  -7   1  29       46.66       36.53     18.51 o 
  -6   1  29      195.14      155.94     49.94 o 
  -5   1  29      161.79      154.29     25.16 o 
  -4   1  29      169.19      145.18     24.15 o 
  -3   1  29       34.76       39.11     17.37 o 
  -2   1  29      289.11      249.39     22.50 o 
  -1   1  29       14.31       42.31     14.42 o 
   0   1  29      254.26      275.57     30.86 o 
   1   1  29      326.68      348.24     50.38 o 
  -7   2  29       15.49       23.20     17.71 o 
  -6   2  29        5.53       17.78     15.49 o 
  -5   2  29       47.10        2.71     15.72 o 
  -4   2  29        2.44       -8.85     18.83 o 
  -3   2  29       30.42       28.62     14.30 o 
  -2   2  29       14.96       46.72     19.95 o 
  -1   2  29       39.40       85.42     17.12 o 
   0   2  29       94.94       66.04     20.60 o 
  -6   3  29      111.57      129.00     42.08 o 
  -5   3  29       76.62       70.36     16.77 o 
  -4   3  29       11.41       20.84     14.07 o 
  -3   3  29       24.02       54.81     15.98 o 
  -2   3  29       38.74       15.88     14.38 o 
  -1   3  29        0.43       -7.49     14.56 o 
  -7   0  30      298.23      340.08     48.55 o 
  -6   0  30       38.75       30.55     28.14 o 
  -5   0  30      395.30      480.39     53.74 o 
  -4   0  30        0.34      -22.18     20.53 o 
  -3   0  30      126.62      145.76     34.10 o 
  -2   0  30        1.00      -21.04     19.01 o 
  -1   0  30       82.86      127.64     32.58 o 
   0   0  30       29.73       48.58     20.60 o 
  -7   1  30       17.99       27.75     18.14 o 
  -6   1  30       11.40      -10.76     15.25 o 
  -5   1  30        0.93        5.44     14.77 o 
  -4   1  30       28.49       24.66     17.21 o 
  -3   1  30        7.85       -2.99     15.63 o 
  -2   1  30       21.59        6.52     12.01 o 
  -1   1  30       27.90       59.10     15.89 o 
   0   1  30        0.41       22.67     13.54 o 
  -6   2  30       16.08       37.82     18.84 o 
  -5   2  30      365.12      351.01     34.08 o 
  -4   2  30        4.48        0.21     16.04 o 
  -3   2  30      247.63      296.40     25.12 o 
  -2   2  30      108.62       54.53     16.72 o 
  -1   2  30      129.34      157.99     26.40 o 
  -4   3  30       54.03       77.27     18.10 o 
  -3   3  30       64.94       83.72     24.99 o 
  -5   1  31      101.17      137.26     25.92 o 
  -4   1  31      105.52       86.99     21.99 o 
  -3   1  31      216.09      210.67     28.85 o 
  -2   1  31       68.02       34.85     29.41 o 
                                                 
